# Supplementary material for: Crystal structure of chlorido­[trans-1-(di­phenyl­phosphane­thioyl-κS)-2-(di­phenyl­phosphano­yl)ethene]gold(I) di­chloro­methane hemisolvate
Source: Acta Crystallogr E Crystallogr Commun. 2016 Jun 21;72(Pt 7):1006–8. doi: 10.1107/S2056989016009816 (PMC4992926; doi:10.1107/S2056989016009816)
Supplement: Supplementary file 1 [file e-72-01006-sup1.cif]

##############################################################################
#                                                                            #
# This CIF contains the data in a paper accepted for publication in          #
# Acta Crystallographica Section E. It conforms to the requirements of       #
# Notes for Authors for Acta Crystallographica Section E, and has been       #
# peer reviewed under the auspices of the IUCr Commission on Journals.       #
#                                                                            #
# Full details of the Crystallographic Information File format               #
# are given in the paper "The Crystallographic Information File (CIF):       #
# a New Standard Archive File for Crystallography" by S. R. Hall, F. H.      #
# Allen and I. D. Brown [Acta Cryst. (1991), A47, 655-685].                  #
#                                                                            #
# The current version of the core CIF dictionary is obtainable from          #
# ftp://ftp.iucr.org/pub/cif_core.dic.                                       #
#                                                                            #
# Software is freely available for graphical display of the structure(s)     #
# in this CIF. For information consult the CIF software page                 #
# http://www.iucr.org/resources/cif/software.                                #
#                                                                            #
# This file may be used for bona fide research purposes within the           #
# scientific community so long as proper attribution is given to the journal # 
# article from which it was obtained.                                        #
#                                                                            #
##############################################################################
data_I
_audit_creation_method     SHELXL-97
_database_code_depnum_ccdc_archive     'CCDC 1486017'
_chemical_name_systematic
;\
Chlorido[<i>trans</i>-1-(diphenylphosphanethioyl-\k<i>S</i>)-2-\
(diphenylphosphanoyl)ethene]gold(I) dichloromethane hemisolvate
;
_chemical_name_common     ?
_chemical_formula_moiety     '(C26 H22 Au Cl O P2 S), 0.5(C H2 Cl2)'
_chemical_formula_sum     'C26.5 H23 Au Cl2 O P2 S'
_chemical_formula_iupac     '[Au Cl (C26 H22 O P2 S)], 0.5C H2 Cl2'
_chemical_formula_weight     719.32
_chemical_melting_point     ?
_symmetry_cell_setting     triclinic
_symmetry_space_group_name_H-M     'P -1'
loop_
    _symmetry_equiv_pos_as_xyz
    'x, y, z'
    '-x, -y, -z'
_cell_length_a     8.4458(3)
_cell_length_b     11.4318(5)
_cell_length_c     13.8713(6)
_cell_angle_alpha     76.940(5)
_cell_angle_beta     85.785(5)
_cell_angle_gamma     77.541(5)
_cell_volume     1273.49(9)
_cell_formula_units_Z     2
_cell_measurement_reflns_used     18482
_cell_measurement_theta_min     2.1285
_cell_measurement_theta_max     30.6617
_cell_measurement_temperature     103(2)
_exptl_crystal_description     plate
_exptl_crystal_colour     'pale yellow'
_exptl_crystal_size_max     0.16
_exptl_crystal_size_mid     0.16
_exptl_crystal_size_min     0.05
_exptl_crystal_density_diffrn     1.876
_exptl_crystal_density_meas     ?
_exptl_crystal_density_method     'not measured'
_exptl_crystal_F_000     698
_exptl_absorpt_coefficient_mu     6.213
_exptl_absorpt_correction_type     multi-scan
_exptl_absorpt_process_details
;
(CrysAlis PRO; Agilent, 2010)
;
_exptl_absorpt_correction_T_min     0.64374
_exptl_absorpt_correction_T_max     1.00000
_exptl_special_details     ?
_diffrn_ambient_temperature     103(2)
_diffrn_radiation_type     MoK\a
_diffrn_radiation_wavelength     0.71073
_diffrn_radiation_source     'Enhance (Mo) X-ray Source'
_diffrn_radiation_monochromator     graphite
_diffrn_measurement_device_type     'Oxford Diffraction Xcalibur Eos'
_diffrn_measurement_method     \w-scan
_diffrn_detector_area_resol_mean     16.1419
_diffrn_reflns_number     45210
_diffrn_reflns_av_R_equivalents     0.0554
_diffrn_reflns_av_sigmaI/netI     0.0488
_diffrn_reflns_theta_min     2.13
_diffrn_reflns_theta_max     27.48
_diffrn_reflns_theta_full     27.48
_diffrn_measured_fraction_theta_max     0.998
_diffrn_measured_fraction_theta_full     0.998
_diffrn_reflns_limit_h_min     -10
_diffrn_reflns_limit_h_max     10
_diffrn_reflns_limit_k_min     -14
_diffrn_reflns_limit_k_max     14
_diffrn_reflns_limit_l_min     -18
_diffrn_reflns_limit_l_max     18
_diffrn_standards_number     ?
_diffrn_standards_interval_count     ?
_diffrn_standards_interval_time     ?
_diffrn_standards_decay_%     ?
_refine_special_details
;
 Refinement of F^2^ against ALL reflections.  The weighted R-factor wR and
 goodness of fit S are based on F^2^, conventional R-factors R are based
 on F, with F set to zero for negative F^2^. The threshold expression of
 F^2^ > 2sigma(F^2^) is used only for calculating R-factors(gt) etc. and is
 not relevant to the choice of reflections for refinement.  R-factors based
 on F^2^ are statistically about twice as large as those based on F, and R-
 factors based on ALL data will be even larger.
;
_reflns_number_total     5824
_reflns_number_gt     4835
_reflns_threshold_expression     >2sigma(I)
_refine_ls_structure_factor_coef     Fsqd
_refine_ls_matrix_type     full
_refine_ls_R_factor_all     0.0380
_refine_ls_R_factor_gt     0.0284
_refine_ls_wR_factor_gt     0.0681
_refine_ls_wR_factor_ref     0.0695
_refine_ls_goodness_of_fit_ref     0.975
_refine_ls_restrained_S_all     0.982
_refine_ls_number_reflns     5824
_refine_ls_number_parameters     311
_refine_ls_number_restraints     19
_refine_ls_hydrogen_treatment     constr
_refine_ls_weighting_scheme     calc
_refine_ls_weighting_details
                 'calc w=1/[\s^2^(Fo^2^)+(0.0390P)^2^] where P=(Fo^2^+2Fc^2^)/3'
_atom_sites_solution_hydrogens     geom
_atom_sites_solution_primary     direct
_atom_sites_solution_secondary     difmap
_refine_ls_shift/su_max     0.009
_refine_ls_shift/su_mean     0.000
_refine_diff_density_max     1.831
_refine_diff_density_min     -0.863
_refine_ls_extinction_method     none
_refine_ls_extinction_coef     ?
loop_
    _atom_type_symbol
    _atom_type_description
    _atom_type_scat_dispersion_real
    _atom_type_scat_dispersion_imag
    _atom_type_scat_source
    'C' 'C' 0.0033 0.0016
                         'International Tables Vol C Tables 4.2.6.8 and 6.1.1.4'
    'H' 'H' 0.0000 0.0000
                         'International Tables Vol C Tables 4.2.6.8 and 6.1.1.4'
    'P' 'P' 0.1023 0.0942
                         'International Tables Vol C Tables 4.2.6.8 and 6.1.1.4'
    'S' 'S' 0.1246 0.1234
                         'International Tables Vol C Tables 4.2.6.8 and 6.1.1.4'
    'Cl' 'Cl' 0.1484 0.1585
                         'International Tables Vol C Tables 4.2.6.8 and 6.1.1.4'
    'Au' 'Au' -2.0133 8.8022
                         'International Tables Vol C Tables 4.2.6.8 and 6.1.1.4'
    'O' 'O' 0.0106 0.0060
                         'International Tables Vol C Tables 4.2.6.8 and 6.1.1.4'
_computing_data_collection
;
CrysAlis PRO (Agilent, 2010)
;
_computing_cell_refinement
;
CrysAlis PRO (Agilent, 2010)
;
_computing_data_reduction
;
CrysAlis PRO (Agilent, 2010)
;
_computing_structure_solution
;
SHELXS97 (Sheldrick, 2008)
;
_computing_structure_refinement
;
SHELXL97 (Sheldrick, 2008)
;
_computing_molecular_graphics
;
XP (Siemens, 1994)
;
_computing_publication_material
;
SHELXL97 (Sheldrick, 2008)
;
loop_
    _atom_site_type_symbol
    _atom_site_label
    _atom_site_fract_x
    _atom_site_fract_y
    _atom_site_fract_z
    _atom_site_U_iso_or_equiv
    _atom_site_adp_type
    _atom_site_calc_flag
    _atom_site_refinement_flags
    _atom_site_occupancy
    _atom_site_symmetry_multiplicity
    _atom_site_disorder_assembly
    _atom_site_disorder_group
    Au Au1 0.52851(2) 0.647310(17) 0.545348(14) 0.01888(6) Uani d . 1 1 . .
    Cl Cl1 0.27999(14) 0.66076(11) 0.48600(9) 0.0244(3) Uani d U 1 1 . .
    O O1 0.4788(3) 0.3560(2) 0.9714(2) 0.0145(6) Uani d . 1 1 . .
    P P1 0.51137(12) 0.34200(9) 0.86757(8) 0.0095(2) Uani d . 1 1 . .
    P P2 0.72565(12) 0.66749(9) 0.73564(8) 0.0098(2) Uani d . 1 1 . .
    S S1 0.78253(13) 0.62695(10) 0.60180(8) 0.0180(2) Uani d . 1 1 . .
    C C1 0.6026(5) 0.4594(3) 0.7886(3) 0.0107(8) Uani d . 1 1 . .
    H H1 0.6371 0.4502 0.7235 0.013 Uiso calc R 1 1 . .
    C C2 0.6236(5) 0.5582(4) 0.8175(3) 0.0119(8) Uani d . 1 1 . .
    H H2 0.5850 0.5714 0.8810 0.014 Uiso calc R 1 1 . .
    C C11 0.3342(5) 0.3399(3) 0.8051(3) 0.0099(8) Uani d . 1 1 . .
    C C12 0.2241(5) 0.2717(4) 0.8571(3) 0.0170(9) Uani d . 1 1 . .
    H H12 0.2446 0.2293 0.9236 0.020 Uiso calc R 1 1 . .
    C C13 0.0850(5) 0.2652(4) 0.8124(3) 0.0195(10) Uani d . 1 1 . .
    H H13 0.0110 0.2186 0.8486 0.023 Uiso calc R 1 1 . .
    C C14 0.0542(5) 0.3263(4) 0.7157(3) 0.0175(9) Uani d . 1 1 . .
    H H14 -0.0405 0.3213 0.6851 0.021 Uiso calc R 1 1 . .
    C C15 0.1620(5) 0.3954(4) 0.6629(3) 0.0168(9) Uani d . 1 1 . .
    H H15 0.1398 0.4384 0.5967 0.020 Uiso calc R 1 1 . .
    C C16 0.3017(5) 0.4016(4) 0.7066(3) 0.0154(9) Uani d . 1 1 . .
    H H16 0.3756 0.4477 0.6698 0.018 Uiso calc R 1 1 . .
    C C21 0.6553(5) 0.2024(3) 0.8576(3) 0.0125(8) Uani d . 1 1 . .
    C C22 0.7163(5) 0.1221(4) 0.9446(3) 0.0194(10) Uani d . 1 1 . .
    H H22 0.6842 0.1415 1.0072 0.023 Uiso calc R 1 1 . .
    C C23 0.8246(6) 0.0135(4) 0.9384(4) 0.0293(12) Uani d . 1 1 . .
    H H23 0.8643 -0.0428 0.9972 0.035 Uiso calc R 1 1 . .
    C C24 0.8749(5) -0.0132(4) 0.8477(4) 0.0273(12) Uani d . 1 1 . .
    H H24 0.9498 -0.0873 0.8443 0.033 Uiso calc R 1 1 . .
    C C25 0.8169(5) 0.0676(4) 0.7615(4) 0.0251(11) Uani d . 1 1 . .
    H H25 0.8540 0.0498 0.6990 0.030 Uiso calc R 1 1 . .
    C C26 0.7039(5) 0.1753(4) 0.7661(3) 0.0162(9) Uani d . 1 1 . .
    H H26 0.6607 0.2293 0.7071 0.019 Uiso calc R 1 1 . .
    C C31 0.9095(5) 0.6644(3) 0.7950(3) 0.0113(8) Uani d . 1 1 . .
    C C32 1.0489(5) 0.6829(4) 0.7385(4) 0.0195(10) Uani d . 1 1 . .
    H H32 1.0479 0.6954 0.6684 0.023 Uiso calc R 1 1 . .
    C C33 1.1888(5) 0.6829(5) 0.7846(4) 0.0253(11) Uani d . 1 1 . .
    H H33 1.2836 0.6963 0.7461 0.030 Uiso calc R 1 1 . .
    C C34 1.1910(5) 0.6638(4) 0.8857(4) 0.0196(10) Uani d . 1 1 . .
    H H34 1.2875 0.6637 0.9169 0.023 Uiso calc R 1 1 . .
    C C35 1.0536(5) 0.6445(4) 0.9429(3) 0.0199(10) Uani d . 1 1 . .
    H H35 1.0565 0.6307 1.0129 0.024 Uiso calc R 1 1 . .
    C C36 0.9123(5) 0.6454(4) 0.8982(3) 0.0168(9) Uani d . 1 1 . .
    H H36 0.8176 0.6332 0.9373 0.020 Uiso calc R 1 1 . .
    C C41 0.5995(5) 0.8183(3) 0.7263(3) 0.0110(8) Uani d . 1 1 . .
    C C42 0.5999(6) 0.9051(4) 0.6366(3) 0.0192(10) Uani d . 1 1 . .
    H H42 0.6639 0.8825 0.5819 0.023 Uiso calc R 1 1 . .
    C C43 0.5085(6) 1.0225(4) 0.6270(3) 0.0212(10) Uani d . 1 1 . .
    H H43 0.5105 1.0808 0.5663 0.025 Uiso calc R 1 1 . .
    C C44 0.4150(5) 1.0543(4) 0.7054(4) 0.0197(10) Uani d . 1 1 . .
    H H44 0.3495 1.1343 0.6984 0.024 Uiso calc R 1 1 . .
    C C45 0.4149(6) 0.9712(4) 0.7946(4) 0.0286(12) Uani d . 1 1 . .
    H H45 0.3502 0.9949 0.8487 0.034 Uiso calc R 1 1 . .
    C C46 0.5094(5) 0.8522(4) 0.8062(3) 0.0212(10) Uani d . 1 1 . .
    H H46 0.5112 0.7958 0.8682 0.025 Uiso calc R 1 1 . .
    C C99 0.0028(15) 0.9195(12) 0.5150(9) 0.054(3) Uiso d PD 0.50 1 A -1
    H H99A -0.0639 0.8733 0.5649 0.065 Uiso calc PR 0.50 1 A -1
    H H99B 0.0642 0.8629 0.4745 0.065 Uiso calc PR 0.50 1 A -1
    Cl Cl98 0.1379(12) 0.9738(9) 0.5746(7) 0.078(3) Uani d PDU 0.50 1 A -1
    Cl Cl99 -0.1245(10) 1.0425(5) 0.4385(7) 0.062(2) Uani d PDU 0.50 1 A -1
loop_
    _atom_site_aniso_label
    _atom_site_aniso_U_11
    _atom_site_aniso_U_22
    _atom_site_aniso_U_33
    _atom_site_aniso_U_12
    _atom_site_aniso_U_13
    _atom_site_aniso_U_23
    Au1 0.02164(10) 0.01867(10) 0.01674(10) -0.00635(7) -0.00190(6) -0.00213(6)
    Cl1 0.0235(6) 0.0274(6) 0.0211(6) -0.0072(5) -0.0064(5) 0.0010(5)
    O1 0.0136(15) 0.0147(15) 0.0163(17) -0.0042(12) -0.0004(13) -0.0047(13)
    P1 0.0093(5) 0.0079(5) 0.0118(5) -0.0035(4) 0.0000(4) -0.0013(4)
    P2 0.0080(5) 0.0087(5) 0.0131(5) -0.0032(4) 0.0001(4) -0.0022(4)
    S1 0.0168(6) 0.0182(6) 0.0192(6) -0.0034(4) 0.0001(5) -0.0048(5)
    C1 0.0068(19) 0.0104(19) 0.014(2) -0.0013(15) -0.0019(16) -0.0005(16)
    C2 0.0043(18) 0.012(2) 0.019(2) -0.0013(15) 0.0009(16) -0.0016(17)
    C11 0.0084(19) 0.0082(19) 0.014(2) -0.0006(15) 0.0002(16) -0.0062(16)
    C12 0.021(2) 0.017(2) 0.014(2) -0.0090(18) -0.0002(18) -0.0010(18)
    C13 0.011(2) 0.024(2) 0.025(3) -0.0104(18) 0.0016(19) -0.004(2)
    C14 0.009(2) 0.018(2) 0.026(3) 0.0004(17) -0.0038(18) -0.0059(19)
    C15 0.017(2) 0.016(2) 0.016(2) -0.0004(17) -0.0038(18) 0.0002(18)
    C16 0.013(2) 0.015(2) 0.018(2) -0.0067(17) 0.0006(17) 0.0012(17)
    C21 0.0093(19) 0.0073(19) 0.021(2) -0.0034(15) 0.0005(17) -0.0024(17)
    C22 0.019(2) 0.018(2) 0.019(2) -0.0055(18) -0.0030(19) 0.0028(18)
    C23 0.019(2) 0.016(2) 0.046(3) -0.0037(19) -0.003(2) 0.007(2)
    C24 0.013(2) 0.012(2) 0.059(4) -0.0010(18) -0.002(2) -0.012(2)
    C25 0.013(2) 0.027(3) 0.042(3) -0.0050(19) 0.003(2) -0.021(2)
    C26 0.013(2) 0.016(2) 0.022(2) -0.0047(17) -0.0028(18) -0.0066(18)
    C31 0.009(2) 0.0075(19) 0.017(2) -0.0012(15) -0.0030(16) -0.0033(16)
    C32 0.016(2) 0.024(2) 0.021(2) -0.0077(19) 0.0019(19) -0.008(2)
    C33 0.010(2) 0.038(3) 0.032(3) -0.008(2) 0.005(2) -0.015(2)
    C34 0.009(2) 0.017(2) 0.034(3) 0.0005(17) -0.0092(19) -0.007(2)
    C35 0.023(2) 0.017(2) 0.019(2) -0.0057(19) -0.0070(19) 0.0001(19)
    C36 0.016(2) 0.016(2) 0.018(2) -0.0066(17) -0.0020(18) 0.0007(18)
    C41 0.011(2) 0.0050(18) 0.018(2) -0.0021(15) -0.0047(17) -0.0031(16)
    C42 0.025(2) 0.021(2) 0.010(2) 0.0007(19) -0.0005(18) -0.0054(18)
    C43 0.031(3) 0.009(2) 0.020(2) 0.0035(19) -0.012(2) 0.0016(18)
    C44 0.016(2) 0.010(2) 0.031(3) 0.0032(17) -0.003(2) -0.0059(19)
    C45 0.031(3) 0.019(2) 0.032(3) -0.002(2) 0.019(2) -0.007(2)
    C46 0.024(2) 0.015(2) 0.021(2) -0.0052(19) 0.008(2) 0.0031(18)
    Cl98 0.065(4) 0.134(6) 0.061(3) -0.061(4) 0.032(2) -0.046(4)
    Cl99 0.069(4) 0.0233(17) 0.082(5) -0.004(2) 0.029(3) -0.004(2)
_geom_special_details
;
 All esds (except the esd in the dihedral angle between two l.s. planes)
 are estimated using the full covariance matrix.  The cell esds are taken
 into account individually in the estimation of esds in distances, angles
 and torsion angles; correlations between esds in cell parameters are only
 used when they are defined by crystal symmetry.  An approximate (isotropic)
 treatment of cell esds is used for estimating esds involving l.s. planes.
 Non-bonded distances:
      6.1266 (0.0028)  Au1 - O1
      3.9827 (0.0004)  Au1 - Au1_$2
      3.6522 (0.0012)  Au1 - Cl1_$2
 Operator for generating equivalent atoms:
 $2   -x+1, -y+1, -z+1
;
loop_
    _geom_bond_atom_site_label_1
    _geom_bond_atom_site_label_2
    _geom_bond_site_symmetry_2
    _geom_bond_distance
    _geom_bond_publ_flag
    Au1 Cl1 . 2.2726(12) y
    Au1 S1 . 2.2846(11) y
    O1 P1 . 1.484(3) y
    P1 C11 . 1.791(4) ?
    P1 C1 . 1.803(4) ?
    P1 C21 . 1.811(4) ?
    P2 C31 . 1.801(4) ?
    P2 C41 . 1.803(4) ?
    P2 C2 . 1.809(4) ?
    P2 S1 . 2.0135(16) y
    C1 C2 . 1.330(6) y
    C1 H1 . 0.9500 ?
    C2 H2 . 0.9500 ?
    C11 C12 . 1.397(6) ?
    C11 C16 . 1.406(6) ?
    C12 C13 . 1.391(6) ?
    C12 H12 . 0.9500 ?
    C13 C14 . 1.380(6) ?
    C13 H13 . 0.9500 ?
    C14 C15 . 1.392(6) ?
    C14 H14 . 0.9500 ?
    C15 C16 . 1.387(6) ?
    C15 H15 . 0.9500 ?
    C16 H16 . 0.9500 ?
    C21 C26 . 1.387(6) ?
    C21 C22 . 1.397(6) ?
    C22 C23 . 1.391(6) ?
    C22 H22 . 0.9500 ?
    C23 C24 . 1.376(8) ?
    C23 H23 . 0.9500 ?
    C24 C25 . 1.384(7) ?
    C24 H24 . 0.9500 ?
    C25 C26 . 1.396(6) ?
    C25 H25 . 0.9500 ?
    C26 H26 . 0.9500 ?
    C31 C32 . 1.394(6) ?
    C31 C36 . 1.399(6) ?
    C32 C33 . 1.385(6) ?
    C32 H32 . 0.9500 ?
    C33 C34 . 1.371(7) ?
    C33 H33 . 0.9500 ?
    C34 C35 . 1.386(6) ?
    C34 H34 . 0.9500 ?
    C35 C36 . 1.382(6) ?
    C35 H35 . 0.9500 ?
    C36 H36 . 0.9500 ?
    C41 C46 . 1.379(6) ?
    C41 C42 . 1.406(6) ?
    C42 C43 . 1.379(6) ?
    C42 H42 . 0.9500 ?
    C43 C44 . 1.367(6) ?
    C43 H43 . 0.9500 ?
    C44 C45 . 1.379(7) ?
    C44 H44 . 0.9500 ?
    C45 C46 . 1.402(6) ?
    C45 H45 . 0.9500 ?
    C46 H46 . 0.9500 ?
    C99 Cl98 . 1.747(12) ?
    C99 Cl99 . 1.760(11) ?
    C99 H99A . 0.9900 ?
    C99 H99B . 0.9900 ?
loop_
    _geom_angle_atom_site_label_1
    _geom_angle_atom_site_label_2
    _geom_angle_atom_site_label_3
    _geom_angle_site_symmetry_1
    _geom_angle_site_symmetry_3
    _geom_angle
    _geom_angle_publ_flag
    Cl1 Au1 S1 . . 177.55(4) y
    O1 P1 C11 . . 113.74(17) ?
    O1 P1 C1 . . 114.90(18) y
    C11 P1 C1 . . 105.43(19) ?
    O1 P1 C21 . . 112.88(18) ?
    C11 P1 C21 . . 106.13(18) ?
    C1 P1 C21 . . 102.73(18) ?
    C31 P2 C41 . . 107.84(18) ?
    C31 P2 C2 . . 106.69(19) ?
    C41 P2 C2 . . 108.17(18) ?
    C31 P2 S1 . . 109.00(14) ?
    C41 P2 S1 . . 111.91(15) ?
    C2 P2 S1 . . 112.98(15) y
    P2 S1 Au1 . . 100.06(5) y
    C2 C1 P1 . . 122.9(3) ?
    C2 C1 H1 . . 118.5 ?
    P1 C1 H1 . . 118.5 ?
    C1 C2 P2 . . 120.0(3) ?
    C1 C2 H2 . . 120.0 ?
    P2 C2 H2 . . 120.0 ?
    C12 C11 C16 . . 118.6(4) ?
    C12 C11 P1 . . 117.9(3) ?
    C16 C11 P1 . . 123.5(3) ?
    C13 C12 C11 . . 120.8(4) ?
    C13 C12 H12 . . 119.6 ?
    C11 C12 H12 . . 119.6 ?
    C14 C13 C12 . . 120.1(4) ?
    C14 C13 H13 . . 119.9 ?
    C12 C13 H13 . . 119.9 ?
    C13 C14 C15 . . 119.9(4) ?
    C13 C14 H14 . . 120.0 ?
    C15 C14 H14 . . 120.0 ?
    C16 C15 C14 . . 120.3(4) ?
    C16 C15 H15 . . 119.9 ?
    C14 C15 H15 . . 119.9 ?
    C15 C16 C11 . . 120.3(4) ?
    C15 C16 H16 . . 119.9 ?
    C11 C16 H16 . . 119.9 ?
    C26 C21 C22 . . 120.5(4) ?
    C26 C21 P1 . . 121.1(3) ?
    C22 C21 P1 . . 118.4(3) ?
    C23 C22 C21 . . 119.1(4) ?
    C23 C22 H22 . . 120.5 ?
    C21 C22 H22 . . 120.5 ?
    C24 C23 C22 . . 120.6(5) ?
    C24 C23 H23 . . 119.7 ?
    C22 C23 H23 . . 119.7 ?
    C23 C24 C25 . . 120.2(4) ?
    C23 C24 H24 . . 119.9 ?
    C25 C24 H24 . . 119.9 ?
    C24 C25 C26 . . 120.2(5) ?
    C24 C25 H25 . . 119.9 ?
    C26 C25 H25 . . 119.9 ?
    C21 C26 C25 . . 119.3(4) ?
    C21 C26 H26 . . 120.3 ?
    C25 C26 H26 . . 120.3 ?
    C32 C31 C36 . . 119.7(4) ?
    C32 C31 P2 . . 120.2(3) ?
    C36 C31 P2 . . 120.1(3) ?
    C33 C32 C31 . . 119.9(4) ?
    C33 C32 H32 . . 120.1 ?
    C31 C32 H32 . . 120.1 ?
    C34 C33 C32 . . 120.2(4) ?
    C34 C33 H33 . . 119.9 ?
    C32 C33 H33 . . 119.9 ?
    C33 C34 C35 . . 120.5(4) ?
    C33 C34 H34 . . 119.7 ?
    C35 C34 H34 . . 119.7 ?
    C36 C35 C34 . . 120.2(4) ?
    C36 C35 H35 . . 119.9 ?
    C34 C35 H35 . . 119.9 ?
    C35 C36 C31 . . 119.6(4) ?
    C35 C36 H36 . . 120.2 ?
    C31 C36 H36 . . 120.2 ?
    C46 C41 C42 . . 119.4(4) ?
    C46 C41 P2 . . 121.7(3) ?
    C42 C41 P2 . . 118.9(3) ?
    C43 C42 C41 . . 120.9(4) ?
    C43 C42 H42 . . 119.6 ?
    C41 C42 H42 . . 119.6 ?
    C44 C43 C42 . . 119.5(4) ?
    C44 C43 H43 . . 120.3 ?
    C42 C43 H43 . . 120.3 ?
    C43 C44 C45 . . 120.6(4) ?
    C43 C44 H44 . . 119.7 ?
    C45 C44 H44 . . 119.7 ?
    C44 C45 C46 . . 120.7(4) ?
    C44 C45 H45 . . 119.7 ?
    C46 C45 H45 . . 119.7 ?
    C41 C46 C45 . . 119.0(4) ?
    C41 C46 H46 . . 120.5 ?
    C45 C46 H46 . . 120.5 ?
    Cl98 C99 Cl99 . . 110.3(9) ?
    Cl98 C99 H99A . . 109.6 ?
    Cl99 C99 H99A . . 109.6 ?
    Cl98 C99 H99B . . 109.6 ?
    Cl99 C99 H99B . . 109.6 ?
    H99A C99 H99B . . 108.1 ?
loop_
    _geom_torsion_atom_site_label_1
    _geom_torsion_atom_site_label_2
    _geom_torsion_atom_site_label_3
    _geom_torsion_atom_site_label_4
    _geom_torsion_site_symmetry_1
    _geom_torsion_site_symmetry_2
    _geom_torsion_site_symmetry_3
    _geom_torsion_site_symmetry_4
    _geom_torsion
    _geom_torsion_publ_flag
    C31 P2 S1 Au1 . . . . -177.51(14) ?
    C41 P2 S1 Au1 . . . . -58.32(15) ?
    C2 P2 S1 Au1 . . . . 64.07(15) ?
    Cl1 Au1 S1 P2 . . . . -143.9(10) ?
    O1 P1 C1 C2 . . . . -6.9(4) ?
    C11 P1 C1 C2 . . . . 119.2(4) ?
    C21 P1 C1 C2 . . . . -129.9(4) ?
    P1 C1 C2 P2 . . . . 176.8(2) y
    C31 P2 C2 C1 . . . . -115.7(3) ?
    C41 P2 C2 C1 . . . . 128.5(3) ?
    S1 P2 C2 C1 . . . . 4.1(4) ?
    O1 P1 C11 C12 . . . . -42.7(4) ?
    C1 P1 C11 C12 . . . . -169.4(3) ?
    C21 P1 C11 C12 . . . . 82.0(3) ?
    O1 P1 C11 C16 . . . . 138.3(3) ?
    C1 P1 C11 C16 . . . . 11.5(4) ?
    C21 P1 C11 C16 . . . . -97.0(4) ?
    C16 C11 C12 C13 . . . . -0.2(6) ?
    P1 C11 C12 C13 . . . . -179.3(3) ?
    C11 C12 C13 C14 . . . . 0.1(7) ?
    C12 C13 C14 C15 . . . . -0.5(7) ?
    C13 C14 C15 C16 . . . . 1.0(6) ?
    C14 C15 C16 C11 . . . . -1.1(6) ?
    C12 C11 C16 C15 . . . . 0.7(6) ?
    P1 C11 C16 C15 . . . . 179.7(3) ?
    O1 P1 C21 C26 . . . . -178.3(3) ?
    C11 P1 C21 C26 . . . . 56.5(4) ?
    C1 P1 C21 C26 . . . . -54.0(4) ?
    O1 P1 C21 C22 . . . . 1.9(4) ?
    C11 P1 C21 C22 . . . . -123.4(3) ?
    C1 P1 C21 C22 . . . . 126.2(3) ?
    C26 C21 C22 C23 . . . . -1.0(6) ?
    P1 C21 C22 C23 . . . . 178.9(3) ?
    C21 C22 C23 C24 . . . . 1.8(7) ?
    C22 C23 C24 C25 . . . . -0.6(7) ?
    C23 C24 C25 C26 . . . . -1.6(7) ?
    C22 C21 C26 C25 . . . . -1.1(6) ?
    P1 C21 C26 C25 . . . . 179.1(3) ?
    C24 C25 C26 C21 . . . . 2.4(6) ?
    C41 P2 C31 C32 . . . . -97.6(4) ?
    C2 P2 C31 C32 . . . . 146.4(3) ?
    S1 P2 C31 C32 . . . . 24.1(4) ?
    C41 P2 C31 C36 . . . . 81.3(4) ?
    C2 P2 C31 C36 . . . . -34.7(4) ?
    S1 P2 C31 C36 . . . . -157.0(3) ?
    C36 C31 C32 C33 . . . . -0.3(6) ?
    P2 C31 C32 C33 . . . . 178.6(3) ?
    C31 C32 C33 C34 . . . . 0.6(7) ?
    C32 C33 C34 C35 . . . . -0.2(7) ?
    C33 C34 C35 C36 . . . . -0.5(7) ?
    C34 C35 C36 C31 . . . . 0.7(6) ?
    C32 C31 C36 C35 . . . . -0.4(6) ?
    P2 C31 C36 C35 . . . . -179.3(3) ?
    C31 P2 C41 C46 . . . . -78.6(4) ?
    C2 P2 C41 C46 . . . . 36.4(4) ?
    S1 P2 C41 C46 . . . . 161.5(3) ?
    C31 P2 C41 C42 . . . . 98.0(4) ?
    C2 P2 C41 C42 . . . . -146.9(3) ?
    S1 P2 C41 C42 . . . . -21.8(4) ?
    C46 C41 C42 C43 . . . . -1.5(7) ?
    P2 C41 C42 C43 . . . . -178.3(4) ?
    C41 C42 C43 C44 . . . . -0.7(7) ?
    C42 C43 C44 C45 . . . . 1.8(7) ?
    C43 C44 C45 C46 . . . . -0.7(8) ?
    C42 C41 C46 C45 . . . . 2.7(7) ?
    P2 C41 C46 C45 . . . . 179.3(4) ?
    C44 C45 C46 C41 . . . . -1.6(8) ?
loop_
    _geom_hbond_atom_site_label_D
    _geom_hbond_atom_site_label_H
    _geom_hbond_atom_site_label_A
    _geom_hbond_site_symmetry_A
    _geom_hbond_distance_DH
    _geom_hbond_distance_HA
    _geom_hbond_distance_DA
    _geom_hbond_angle_DHA
    C2 H2 O1 2_667 0.95 2.36 3.294(5) 166.2
    C46 H46 O1 2_667 0.95 2.49 3.438(5) 178.5
    C26 H26 Cl1 2_666 0.95 2.75 3.583(5) 146.9
    C34 H34 O1 2_767 0.95 2.54 3.478(5) 169.5
_iucr_refine_instructions_details
;
TITL Ungarn in P-1
CELL 0.71073   8.4458  11.4318  13.8713  76.940  85.785   77.541
ZERR    2.00   0.0003   0.0005   0.0006   0.005   0.005    0.005
LATT   1
SFAC  C    H    P    S    CL   AU   O
UNIT  53   46   4    2    4    2    2
FMAP   2
TEMP -170
SIZE 0.16 0.16 0.05
PLAN   10
SHEL 999 0.77
OMIT  2   2   1
OMIT  1  -2   1
OMIT  1   1   3
OMIT  3   3   4
OMIT -2  -3   1
OMIT  2   1   2
OMIT  2   1   1
EQIV $1 1-x, 1-y, 2-z
EQIV $2 1-x, 1-y, 1-z
HTAB C2 O1_$1
HTAB C46 O1_$1
HTAB C26 Cl1_$2
RTAB DIST Au1 O1
RTAB TORS O1 P2 P1 S1
ACTA
BOND $H
CONF
L.S.   4
WGHT    0.039000
FVAR       1.73757
AU1   6    0.528507    0.647310    0.545348    11.00000    0.02164    0.01867 =
         0.01674   -0.00213   -0.00190   -0.00635
CL1   5    0.279990    0.660755    0.485996    11.00000    0.02350    0.02744 =
         0.02109    0.00105   -0.00643   -0.00723
O1    7    0.478803    0.355997    0.971382    11.00000    0.01361    0.01468 =
         0.01633   -0.00468   -0.00036   -0.00421
P1    3    0.511375    0.341999    0.867575    11.00000    0.00926    0.00792 =
         0.01182   -0.00126   -0.00001   -0.00353
P2    3    0.725652    0.667493    0.735637    11.00000    0.00804    0.00865 =
         0.01315   -0.00221    0.00011   -0.00319
S1    4    0.782531    0.626946    0.601797    11.00000    0.01683    0.01816 =
         0.01917   -0.00482    0.00013   -0.00338
C1    1    0.602552    0.459378    0.788623    11.00000    0.00679    0.01041 =
         0.01390   -0.00046   -0.00187   -0.00127
AFIX  43
H1    2    0.637127    0.450239    0.723517    11.00000   -1.20000
AFIX   0
C2    1    0.623555    0.558176    0.817470    11.00000    0.00430    0.01161 =
         0.01856   -0.00162    0.00088   -0.00132
AFIX  43
H2    2    0.584970    0.571355    0.881017    11.00000   -1.20000
AFIX   0
C11   1    0.334156    0.339880    0.805122    11.00000    0.00836    0.00816 =
         0.01437   -0.00623    0.00025   -0.00057
C12   1    0.224134    0.271698    0.857052    11.00000    0.02103    0.01694 =
         0.01416   -0.00098   -0.00022   -0.00897
AFIX  43
H12   2    0.244552    0.229261    0.923616    11.00000   -1.20000
AFIX   0
C13   1    0.084956    0.265209    0.812420    11.00000    0.01137    0.02413 =
         0.02521   -0.00419    0.00160   -0.01039
AFIX  43
H13   2    0.010977    0.218617    0.848584    11.00000   -1.20000
AFIX   0
C14   1    0.054170    0.326349    0.715683    11.00000    0.00865    0.01750 =
         0.02591   -0.00591   -0.00381    0.00037
AFIX  43
H14   2   -0.040489    0.321324    0.685144    11.00000   -1.20000
AFIX   0
C15   1    0.161980    0.395390    0.662908    11.00000    0.01657    0.01563 =
         0.01552    0.00024   -0.00385   -0.00044
AFIX  43
H15   2    0.139795    0.438446    0.596679    11.00000   -1.20000
AFIX   0
C16   1    0.301652    0.401575    0.706619    11.00000    0.01273    0.01475 =
         0.01807    0.00118    0.00057   -0.00667
AFIX  43
H16   2    0.375630    0.447697    0.669827    11.00000   -1.20000
AFIX   0
C21   1    0.655265    0.202446    0.857618    11.00000    0.00929    0.00734 =
         0.02123   -0.00242    0.00048   -0.00339
C22   1    0.716261    0.122139    0.944629    11.00000    0.01940    0.01810 =
         0.01856    0.00277   -0.00299   -0.00551
AFIX  43
H22   2    0.684150    0.141472    1.007222    11.00000   -1.20000
AFIX   0
C23   1    0.824646    0.013489    0.938372    11.00000    0.01914    0.01645 =
         0.04576    0.00715   -0.00288   -0.00370
AFIX  43
H23   2    0.864321   -0.042817    0.997214    11.00000   -1.20000
AFIX   0
C24   1    0.874929   -0.013175    0.847692    11.00000    0.01327    0.01152 =
         0.05857   -0.01158   -0.00233   -0.00105
AFIX  43
H24   2    0.949762   -0.087301    0.844265    11.00000   -1.20000
AFIX   0
C25   1    0.816851    0.067621    0.761498    11.00000    0.01260    0.02695 =
         0.04243   -0.02132    0.00250   -0.00495
AFIX  43
H25   2    0.853958    0.049798    0.699046    11.00000   -1.20000
AFIX   0
C26   1    0.703869    0.175252    0.766104    11.00000    0.01330    0.01606 =
         0.02165   -0.00662   -0.00282   -0.00468
AFIX  43
H26   2    0.660695    0.229342    0.707128    11.00000   -1.20000
AFIX   0
C31   1    0.909517    0.664371    0.795040    11.00000    0.00945    0.00748 =
         0.01750   -0.00328   -0.00304   -0.00124
C32   1    1.048863    0.682876    0.738470    11.00000    0.01586    0.02420 =
         0.02134   -0.00800    0.00192   -0.00768
AFIX  43
H32   2    1.047863    0.695425    0.668420    11.00000   -1.20000
AFIX   0
C33   1    1.188845    0.682930    0.784619    11.00000    0.00994    0.03838 =
         0.03175   -0.01518    0.00512   -0.00783
AFIX  43
H33   2    1.283603    0.696275    0.746079    11.00000   -1.20000
AFIX   0
C34   1    1.190996    0.663783    0.885727    11.00000    0.00916    0.01674 =
         0.03366   -0.00744   -0.00920    0.00045
AFIX  43
H34   2    1.287504    0.663704    0.916887    11.00000   -1.20000
AFIX   0
C35   1    1.053558    0.644540    0.942874    11.00000    0.02329    0.01684 =
         0.01921    0.00013   -0.00696   -0.00567
AFIX  43
H35   2    1.056485    0.630730    1.012935    11.00000   -1.20000
AFIX   0
C36   1    0.912272    0.645393    0.898190    11.00000    0.01592    0.01641 =
         0.01764    0.00065   -0.00201   -0.00664
AFIX  43
H36   2    0.817621    0.633171    0.937255    11.00000   -1.20000
AFIX   0
C41   1    0.599469    0.818273    0.726317    11.00000    0.01087    0.00499 =
         0.01841   -0.00307   -0.00468   -0.00214
C42   1    0.599878    0.905059    0.636616    11.00000    0.02487    0.02136 =
         0.00994   -0.00540   -0.00054    0.00071
AFIX  43
H42   2    0.663942    0.882542    0.581919    11.00000   -1.20000
AFIX   0
C43   1    0.508513    1.022465    0.626950    11.00000    0.03059    0.00886 =
         0.02023    0.00164   -0.01194    0.00347
AFIX  43
H43   2    0.510532    1.080768    0.566258    11.00000   -1.20000
AFIX   0
C44   1    0.415011    1.054277    0.705412    11.00000    0.01609    0.00997 =
         0.03122   -0.00591   -0.00266    0.00318
AFIX  43
H44   2    0.349498    1.134339    0.698423    11.00000   -1.20000
AFIX   0
C45   1    0.414921    0.971241    0.794580    11.00000    0.03125    0.01874 =
         0.03192   -0.00692    0.01881   -0.00173
AFIX  43
H45   2    0.350217    0.994916    0.848669    11.00000   -1.20000
AFIX   0
C46   1    0.509357    0.852225    0.806225    11.00000    0.02359    0.01458 =
         0.02125    0.00311    0.00800   -0.00522
AFIX  43
H46   2    0.511250    0.795818    0.868218    11.00000   -1.20000
AFIX   0
PART -1 10.5
SIMU C99 > CL98 0.02 0.04 0.9
SADI C99 CL99 C99 CL98
ISOR $CL 0.01
C99   1    0.002756    0.919457    0.514957    10.50000    0.05418
AFIX  23
H99A  2   -0.063864    0.873308    0.564876    10.50000   -1.20000
H99B  2    0.064213    0.862863    0.474457    10.50000   -1.20000
AFIX   0
CL98  5    0.137891    0.973822    0.574627    10.50000    0.06487    0.13390 =
         0.06111   -0.04645    0.03170   -0.06140
CL99  5   -0.124457    1.042470    0.438542    10.50000    0.06913    0.02331 =
         0.08212   -0.00433    0.02864   -0.00414
HKLF 4
;
data_global
_journal_date_recd_electronic     2016-06-03
_journal_date_accepted     2016-06-16
_journal_name_full     'Acta Crystallographica, Section E'
_journal_year     2016
_journal_volume     72
_journal_issue      7
_journal_page_first     1006
_journal_page_last     1008
_journal_paper_category     GM
_journal_paper_doi     10.1107/S2056989016009816
_journal_coeditor_code     PJ2031
_publ_contact_author_name     'Peter G. Jones'
_publ_contact_author_address
;
Institut f\"ur Anorganische und Analytische Chemie
Technische Universit\"at Braunschweig
Postfach 3329
D-38023 Braunschweig
Germany
;
_publ_contact_author_email     p.jones@tu-bs.de
_publ_contact_author_fax     ?
_publ_contact_author_phone     ?
_publ_section_title
;\
Chlorido[<i>trans</i>-1-(diphenylphosphanethioyl-\k<i>S</i>)-2-\
(diphenylphosphanoyl)ethene]gold(I) dichloromethane hemisolvate
;
_publ_section_title_footnote
;
Phosphane chalcogenides and their metal complexes, Part V. For Part IV, see
Taouss & Jones (2016).
;
loop_
    _publ_author_name
    _publ_author_address
    'Taouss, Christina'
;
Institut f\"ur Anorganische und Analytische Chemie
Technische Universit\"at Braunschweig
Postfach 3329
D-38023 Braunschweig
Germany
;
    'Jones, Peter G.'
;
Institut f\"ur Anorganische und Analytische Chemie
Technische Universit\"at Braunschweig
Postfach 3329
D-38023 Braunschweig
Germany
;
_publ_section_synopsis
;
The title compound crystallizes with a <i>trans</i>-O---P...P---S geometry of
the groups either side of the C\\db C double bond.
;
