# Supplementary material for: Crystal structure of chlorido­[trans-1-(di­phenyl­phosphane­thioyl-κS)-2-(di­phenyl­phosphano­yl)ethene]gold(I) di­chloro­methane hemisolvate
Source: Acta Crystallogr E Crystallogr Commun. 2016 Jun 21;72(Pt 7):1006–8. doi: 10.1107/S2056989016009816 (PMC4992926; doi:10.1107/S2056989016009816)
Supplement: Supplementary file 2 [file e-72-01006-Isup2.hkl]

# 
# h,k,l, Fc-squared, Fo-squared, sigma(Fo-squared) and status flag 
# 
data_I
_shelx_title ' Ungarn in P-1' 
_shelx_refln_list_code          4 
_shelx_F_calc_maximum      323.02 
_exptl_crystal_F_000       698.00 
_reflns_d_resolution_high  0.7701 
 
loop_ 
 _symmetry_equiv_pos_as_xyz 
 'x, y, z' 
 '-x, -y, -z' 
 
_cell_length_a     8.4458 
_cell_length_b    11.4318 
_cell_length_c    13.8713 
_cell_angle_alpha  76.940 
_cell_angle_beta   85.785 
_cell_angle_gamma  77.541 
 
_shelx_F_squared_multiplier     1.000 
 
loop_ 
 _refln_index_h 
 _refln_index_k 
 _refln_index_l 
 _refln_F_squared_calc 
 _refln_F_squared_meas 
 _refln_F_squared_sigma 
 _refln_observed_status 
   1   0   0    29357.86    34306.64    225.41 o 
   2   0   0     9862.60    10852.06     70.28 o 
   3   0   0    20007.43    20952.63    222.65 o 
   4   0   0    12299.24    12897.32    163.86 o 
   5   0   0     8940.47     9426.26    122.42 o 
   6   0   0     1622.39     1515.30     75.38 o 
   7   0   0     1028.52     1040.21    104.86 o 
   8   0   0      198.07      223.38    103.26 o 
   9   0   0     1149.76      895.42    119.17 o 
  10   0   0      298.30      177.14    121.13 o 
 -10   1   0      589.53      547.42    122.78 o 
  -9   1   0     1985.03     1891.53    132.49 o 
  -8   1   0     3923.78     4043.25    146.14 o 
  -7   1   0     4357.44     4513.65    136.87 o 
  -6   1   0     4069.60     3842.37    135.93 o 
  -5   1   0    13592.13    14300.17    177.12 o 
  -4   1   0    25215.10    26010.79    248.97 o 
  -3   1   0    11301.23    11643.44    150.53 o 
  -2   1   0     6696.84     6327.81     47.79 o 
  -1   1   0    16942.17    18891.36     93.61 o 
   1   1   0     2625.31     2918.03     26.65 o 
   2   1   0      280.11      358.00     27.87 o 
   3   1   0      957.68     1233.07     34.24 o 
   4   1   0      796.99      971.11     39.43 o 
   5   1   0      773.73      831.19     55.63 o 
   6   1   0     1210.41     1256.29     78.86 o 
   7   1   0       78.49      121.91     98.10 o 
   8   1   0     3475.97     3684.97    140.69 o 
   9   1   0      847.78      821.05    122.05 o 
  10   1   0      928.22      852.38    125.90 o 
 -10   2   0     1385.32     1339.72    154.72 o 
  -9   2   0     1406.56     1481.31    128.83 o 
  -8   2   0     5097.84     4990.82    154.44 o 
  -7   2   0     1448.78     1607.15    110.79 o 
  -6   2   0     4272.20     4722.53    125.18 o 
  -5   2   0      476.64      401.59     39.50 o 
  -4   2   0      265.73      465.48     48.40 o 
  -3   2   0     1335.04     1228.65     47.70 o 
  -2   2   0        3.67       45.58     29.53 o 
  -1   2   0     3477.48     4543.17     42.52 o 
   0   2   0     3019.14     3843.70     34.46 o 
   1   2   0    16451.25    18957.56    100.70 o 
   2   2   0     1138.41     1144.00     32.59 o 
   3   2   0      859.90      687.55     40.94 o 
   4   2   0    20557.52    21080.57    259.42 o 
   5   2   0    13022.28    12816.31    216.27 o 
   6   2   0     6928.88     7165.32    122.18 o 
   7   2   0     8139.14     8375.82    150.82 o 
   8   2   0     4977.11     4961.91    152.70 o 
   9   2   0     3040.82     3107.23    147.88 o 
  10   2   0     1378.72     1275.42    134.75 o 
 -10   3   0       78.06       65.25    157.10 o 
  -9   3   0       14.69       29.51    130.02 o 
  -8   3   0      332.36      432.41    102.96 o 
  -7   3   0        8.04      -13.45     88.45 o 
  -6   3   0      348.65      332.24     80.42 o 
  -5   3   0     4087.31     3962.66     77.78 o 
  -4   3   0     6763.64     7277.47     96.86 o 
  -3   3   0    14219.05    14852.46    131.91 o 
  -2   3   0     2650.88     2494.39     58.19 o 
  -1   3   0     3644.63     3057.83     48.58 o 
   0   3   0   104344.40   119656.30    404.63 o 
   1   3   0     9995.11    10604.84     62.46 o 
   2   3   0    21154.55    23134.42    194.15 o 
   3   3   0    31936.13    36174.41    283.97 o 
   4   3   0    23848.26    25637.18    258.67 o 
   5   3   0    14856.63    15411.80    136.03 o 
   6   3   0     3027.32     2704.70     99.69 o 
   7   3   0     3382.22     3270.00    121.22 o 
   8   3   0     1506.57     1454.71    121.07 o 
   9   3   0     1425.44     1319.36    126.30 o 
  10   3   0       61.87       59.54    128.80 o 
  -9   4   0      944.10      882.84    144.49 o 
  -8   4   0     1139.18     1204.88    140.25 o 
  -7   4   0     1664.78     1666.97    106.40 o 
  -6   4   0     4295.16     4341.89    112.57 o 
  -5   4   0    10556.40    11006.78    127.54 o 
  -4   4   0    13386.69    12736.70    143.46 o 
  -3   4   0    10127.71     9351.76    160.40 o 
  -2   4   0    13352.38    13471.58    127.46 o 
  -1   4   0    14194.17    14679.98    167.81 o 
   0   4   0    35328.03    39761.58    238.65 o 
   1   4   0    17939.11    18304.54    119.05 o 
   2   4   0      796.85      883.60     40.46 o 
   3   4   0     2319.44     2318.83     58.22 o 
   4   4   0    14841.77    16164.04    278.31 o 
   5   4   0      594.49      612.29     57.89 o 
   6   4   0       19.73       61.77     66.13 o 
   7   4   0      165.44      186.34     77.07 o 
   8   4   0     1399.20     1554.73    138.09 o 
   9   4   0      127.19      148.53    123.30 o 
  10   4   0      151.68      133.29    131.02 o 
  -9   5   0      586.59      668.78    144.86 o 
  -8   5   0     3094.79     2881.27    167.33 o 
  -7   5   0     2480.41     2456.35    150.73 o 
  -6   5   0     4322.88     4594.80    147.98 o 
  -5   5   0     2411.79     2514.20     77.08 o 
  -4   5   0     2812.92     2733.36     85.40 o 
  -3   5   0     6225.63     6196.27    100.37 o 
  -2   5   0      666.20      679.95     58.94 o 
  -1   5   0     2470.72     2756.52     54.84 o 
   0   5   0      207.08      207.81     33.71 o 
   1   5   0      338.70      344.72     34.75 o 
   2   5   0      411.52      525.88     46.25 o 
   3   5   0     1495.88     1594.26     59.79 o 
   4   5   0    10455.32    10869.70    117.53 o 
   5   5   0     4391.27     4336.82     99.96 o 
   6   5   0     2811.95     2610.95     97.01 o 
   7   5   0     3356.06     3293.13    115.78 o 
   8   5   0     4371.25     4048.93    143.76 o 
   9   5   0     5139.97     4991.84    186.27 o 
  10   5   0     1559.67     1443.60    146.10 o 
  -8   6   0      389.74      531.45    137.13 o 
  -7   6   0      212.40      346.26    116.63 o 
  -6   6   0       11.15       61.05    105.75 o 
  -5   6   0      701.56      571.46     83.42 o 
  -4   6   0     1049.94     1096.90     90.20 o 
  -3   6   0     2182.77     2153.18     81.59 o 
  -2   6   0     1767.74     1780.49     73.46 o 
  -1   6   0     5246.59     5256.03    114.87 o 
   0   6   0    28718.51    30646.35    437.20 o 
   1   6   0    12895.80    13809.04    146.08 o 
   2   6   0    10262.95    10710.12    125.00 o 
   3   6   0     9117.88     9484.92    136.24 o 
   4   6   0    21979.51    23112.03    221.44 o 
   5   6   0    23194.47    23645.52    286.27 o 
   6   6   0     4809.21     4868.00    121.27 o 
   7   6   0     3363.71     3191.20    123.58 o 
   8   6   0     3485.53     3441.21    146.09 o 
   9   6   0     2740.53     2729.13    153.16 o 
  10   6   0      512.73      499.35    178.10 o 
  -8   7   0       33.99       68.75    160.05 o 
  -7   7   0      379.52      376.40    128.43 o 
  -6   7   0     1531.44     1599.80    133.70 o 
  -5   7   0     3505.36     3691.26    119.25 o 
  -4   7   0     4273.17     4297.86    126.69 o 
  -3   7   0     6746.13     6701.84    146.88 o 
  -2   7   0     8923.94     8980.97    151.72 o 
  -1   7   0     5003.52     4622.40    100.30 o 
   0   7   0    21131.40    21084.53    323.71 o 
   1   7   0    18080.93    18380.90    181.03 o 
   2   7   0     4077.33     4139.51     83.77 o 
   3   7   0     5315.69     5591.89    109.67 o 
   4   7   0    11305.00    11942.77    155.99 o 
   5   7   0     2175.17     2291.71     90.15 o 
   6   7   0      321.93      266.13     90.04 o 
   7   7   0     1248.93     1141.02    110.91 o 
   8   7   0        6.60       92.84    133.22 o 
   9   7   0      120.79      147.25    169.34 o 
  10   7   0      198.41      168.84    175.70 o 
  -7   8   0     1923.21     2173.65    168.00 o 
  -6   8   0     2952.18     2967.97    153.41 o 
  -5   8   0     3032.37     3079.76    124.26 o 
  -4   8   0     3934.07     3799.74    133.73 o 
  -3   8   0     7425.00     7447.87    136.11 o 
  -2   8   0     2424.76     2419.17    103.84 o 
  -1   8   0     1612.03     1615.90     66.69 o 
   0   8   0      795.63      897.33     51.65 o 
   1   8   0      296.14      309.21     56.13 o 
   2   8   0      123.96      117.94     60.67 o 
   3   8   0       76.07       79.13     62.93 o 
   4   8   0       32.80       88.98     83.90 o 
   5   8   0      828.89      795.33     91.73 o 
   6   8   0     1885.74     1878.38    107.93 o 
   7   8   0      424.43      419.60    121.70 o 
   8   8   0     1917.99     1748.32    167.31 o 
   9   8   0     4305.05     4313.84    223.87 o 
  10   8   0     1419.42     1435.93    173.05 o 
  -6   9   0      244.05      209.71    167.53 o 
  -5   9   0       44.69       67.51    120.53 o 
  -4   9   0        8.53      -22.94    112.44 o 
  -3   9   0       19.62       61.84     92.18 o 
  -2   9   0      450.13      354.16     85.99 o 
  -1   9   0     1244.55     1176.83     97.31 o 
   0   9   0     5649.18     5269.16    167.44 o 
   1   9   0     4421.83     4385.51     90.13 o 
   2   9   0     2433.51     2562.44     85.21 o 
   3   9   0     1877.37     1914.09     98.95 o 
   4   9   0     8314.50     8330.28    130.80 o 
   5   9   0    11148.72    11448.78    176.21 o 
   6   9   0     3280.75     3133.44    142.28 o 
   7   9   0     3821.83     3709.23    162.24 o 
   8   9   0     8144.08     7750.54    242.07 o 
   9   9   0     4711.55     4514.92    228.67 o 
  -6  10   0      303.96      246.36    176.57 o 
  -5  10   0     1072.06      943.31    179.62 o 
  -4  10   0      665.74      786.28    119.44 o 
  -3  10   0     2930.46     2974.85    147.14 o 
  -2  10   0     4644.14     4736.46    160.64 o 
  -1  10   0     4061.38     4105.91    168.94 o 
   0  10   0    12127.01    12027.33    219.33 o 
   1  10   0    10314.08    10079.49    151.43 o 
   2  10   0     5591.19     5350.89    107.42 o 
   3  10   0     5967.33     6184.20    118.64 o 
   4  10   0    10713.07    11177.88    169.88 o 
   5  10   0     6334.53     6453.34    172.84 o 
   6  10   0      486.13      553.42    131.04 o 
   7  10   0     1645.80     1525.88    148.26 o 
   8  10   0     1600.93     1525.24    178.59 o 
   9  10   0      324.35      268.33    162.85 o 
  -5  11   0      722.15      863.34    182.49 o 
  -4  11   0      927.31     1080.48    133.18 o 
  -3  11   0     4201.76     4174.71    156.98 o 
  -2  11   0     4037.76     3869.46    168.09 o 
  -1  11   0     3240.57     3162.11    181.67 o 
   0  11   0     2607.29     2612.99    149.60 o 
   1  11   0     1836.21     1915.81    138.77 o 
   2  11   0      503.03      463.16    120.96 o 
   3  11   0       81.87       91.85     81.61 o 
   4  11   0      250.96      266.14     88.83 o 
   5  11   0      293.59      316.18    126.44 o 
   6  11   0      425.00      409.13    131.72 o 
   7  11   0       77.85       25.08    138.24 o 
   8  11   0      384.24      390.31    165.52 o 
  -4  12   0      120.08       89.30    151.30 o 
  -3  12   0      761.65      842.83    138.78 o 
  -2  12   0       70.74      113.61    141.19 o 
  -1  12   0        1.41       -8.64    150.11 o 
   0  12   0      683.94      610.74    147.39 o 
   1  12   0      467.78      305.39    142.02 o 
   2  12   0      390.47      478.71    144.20 o 
   3  12   0     1486.77     1484.54    158.73 o 
   4  12   0     4142.41     4167.82    154.94 o 
   5  12   0     5278.37     5428.11    175.79 o 
   6  12   0     1391.26     1247.51    151.84 o 
   7  12   0      688.85      683.57    151.42 o 
  -2  13   0      903.80     1014.94    189.93 o 
  -1  13   0     2312.50     2496.85    230.86 o 
   0  13   0     4734.16     4482.92    225.14 o 
   1  13   0     3205.30     3033.99    191.59 o 
   2  13   0     2979.99     2969.30    189.13 o 
   3  13   0     2227.99     2225.83    181.20 o 
   4  13   0     6059.17     5873.90    255.61 o 
   5  13   0     5987.89     5364.39    259.18 o 
   6  13   0      866.72      851.52    149.08 o 
   0  14   0      988.89     1174.81    218.86 o 
   1  14   0     1767.29     1897.05    208.79 o 
   2  14   0     1679.68     1693.31    182.44 o 
   3  14   0      992.26      938.05    168.96 o 
   4  14   0     1189.20     1075.92    204.72 o 
  -4 -14   1     1130.39     1121.44    204.92 o 
  -3 -14   1      547.88      540.51    166.38 o 
  -2 -14   1      200.24      279.60    186.08 o 
  -1 -14   1     1765.67     1896.08    209.35 o 
  -6 -13   1     1188.40     1222.00    154.67 o 
  -5 -13   1     2702.93     2877.36    224.51 o 
  -4 -13   1      600.17      584.70    185.95 o 
  -3 -13   1      790.27      898.57    163.21 o 
  -2 -13   1     1265.00     1268.77    166.82 o 
  -1 -13   1     1556.54     1559.56    174.68 o 
   0 -13   1      705.88      864.00    207.74 o 
   1 -13   1      330.90      294.27    173.78 o 
   2 -13   1       18.74      101.41    176.82 o 
  -7 -12   1     1193.66     1101.61    158.35 o 
  -6 -12   1     3335.04     3194.59    174.41 o 
  -5 -12   1     4013.18     3884.24    175.60 o 
  -4 -12   1     2262.51     2177.07    134.34 o 
  -3 -12   1       35.60       56.77    136.09 o 
  -2 -12   1      134.73      114.81    141.25 o 
  -1 -12   1       85.24      169.53    138.92 o 
   0 -12   1      305.23      366.69    153.69 o 
   1 -12   1      117.00      182.79    181.45 o 
   2 -12   1      697.80      961.83    175.56 o 
   3 -12   1     1669.92     1794.55    198.29 o 
  -8 -11   1      585.23      518.24    166.01 o 
  -7 -11   1      315.79      313.02    136.60 o 
  -6 -11   1      371.12      355.15    134.26 o 
  -5 -11   1        6.89       16.24    126.02 o 
  -4 -11   1      919.95     1101.22    116.31 o 
  -3 -11   1      471.89      486.61    101.89 o 
  -2 -11   1     1055.05     1144.78    149.40 o 
  -1 -11   1     6341.09     6157.40    201.49 o 
   0 -11   1     2079.79     2172.67    160.43 o 
   1 -11   1      762.02      780.19    152.43 o 
   2 -11   1      802.48      896.85    143.84 o 
   3 -11   1     1285.14     1443.91    165.43 o 
   4 -11   1     1946.92     2333.24    203.31 o 
   5 -11   1     1197.89     1458.12    197.88 o 
  -9 -10   1      581.42      562.98    165.04 o 
  -8 -10   1      329.94      271.80    161.93 o 
  -7 -10   1       59.25       94.79    132.49 o 
  -6 -10   1     1287.12     1458.30    142.75 o 
  -5 -10   1     4988.70     5125.29    153.56 o 
  -4 -10   1     2737.24     2752.95    129.53 o 
  -3 -10   1     1842.81     1950.37     97.70 o 
  -2 -10   1      975.77      974.57     77.42 o 
  -1 -10   1     4438.98     4418.79    105.27 o 
   0 -10   1     4508.32     4601.64    156.31 o 
   1 -10   1      468.30      509.39    120.84 o 
   2 -10   1      191.94      243.95    110.39 o 
   3 -10   1      734.44      761.54    119.71 o 
   4 -10   1      175.49       83.98    136.29 o 
   5 -10   1       15.82       83.05    170.57 o 
   6 -10   1      235.57      227.42    184.14 o 
  -9  -9   1     3700.49     3672.55    198.58 o 
  -8  -9   1     2337.63     2302.39    176.48 o 
  -7  -9   1     1114.59     1107.43    138.71 o 
  -6  -9   1     2884.31     2983.82    156.42 o 
  -5  -9   1     6435.44     6458.10    156.65 o 
  -4  -9   1     4452.96     4703.72    124.65 o 
  -3  -9   1      571.36      545.92     89.66 o 
  -2  -9   1     2656.01     2706.78     91.30 o 
  -1  -9   1     2950.30     3058.66     86.27 o 
   0  -9   1       49.23       53.56     57.45 o 
   1  -9   1       13.43       85.83     87.56 o 
   2  -9   1      202.04      266.28     85.53 o 
   3  -9   1     1195.39     1239.87    109.76 o 
   4  -9   1      596.15      705.40    106.44 o 
   5  -9   1     1540.40     1592.08    157.59 o 
   6  -9   1     2345.17     2533.83    208.97 o 
 -10  -8   1     1633.66     1554.52    190.75 o 
  -9  -8   1     2731.80     2541.68    198.53 o 
  -8  -8   1     2249.63     2099.88    162.81 o 
  -7  -8   1      575.74      469.89    122.63 o 
  -6  -8   1     1827.13     1803.45    118.05 o 
  -5  -8   1      308.88      359.21     95.92 o 
  -4  -8   1       42.31       92.34     92.09 o 
  -3  -8   1       30.31       42.82     68.20 o 
  -2  -8   1      219.79      263.85     53.99 o 
  -1  -8   1      827.36      772.82     64.14 o 
   0  -8   1     3252.69     3066.70     87.12 o 
   1  -8   1     2858.73     2933.56    111.94 o 
   2  -8   1     1782.55     1646.22     99.13 o 
   3  -8   1     5200.60     5294.24    144.01 o 
   4  -8   1     4779.95     4861.96    144.65 o 
   5  -8   1     1451.13     1625.82    123.90 o 
   6  -8   1     1248.04     1393.40    147.87 o 
   7  -8   1     1109.03     1184.83    154.35 o 
 -10  -7   1        2.81      -24.03    166.06 o 
  -9  -7   1       38.75       91.57    156.11 o 
  -8  -7   1      106.08      177.73    120.72 o 
  -7  -7   1      328.50      309.98    103.80 o 
  -6  -7   1      567.03      635.82    106.31 o 
  -5  -7   1     3432.56     3625.59    110.53 o 
  -4  -7   1     3429.15     3411.26    116.55 o 
  -3  -7   1     2727.23     2890.33     84.57 o 
  -2  -7   1      625.77      615.09     59.44 o 
  -1  -7   1    12063.70    11851.24    119.62 o 
   0  -7   1    13729.58    13540.50    287.42 o 
   1  -7   1      622.84      481.56     45.79 o 
   2  -7   1     1511.70     1626.30     98.21 o 
   3  -7   1     5006.45     5046.68    135.66 o 
   4  -7   1     2558.39     2508.23    111.53 o 
   5  -7   1      253.34      315.41     98.39 o 
   6  -7   1      134.28       55.15    113.55 o 
   7  -7   1       76.56       92.34    136.49 o 
   8  -7   1        5.50       75.69    159.12 o 
 -10  -6   1      968.96     1064.96    194.30 o 
  -9  -6   1     2698.97     2689.50    181.71 o 
  -8  -6   1     3798.61     3625.36    165.48 o 
  -7  -6   1     1627.21     1553.40    114.28 o 
  -6  -6   1     7543.55     7377.53    125.14 o 
  -5  -6   1    15384.87    15351.53    201.65 o 
  -4  -6   1    10291.24    10823.29    133.07 o 
  -3  -6   1     1466.73     1521.74     82.23 o 
  -2  -6   1     4628.62     4556.66     75.31 o 
  -1  -6   1    11791.89    13222.76    133.64 o 
   0  -6   1     1628.66     1473.51     49.07 o 
   1  -6   1      503.22      528.45     39.21 o 
   2  -6   1       20.36       34.82     17.62 o 
   3  -6   1        0.95       26.95     21.68 o 
   4  -6   1       24.08       56.21     49.79 o 
   5  -6   1      843.45      945.98     92.52 o 
   6  -6   1     1188.52     1200.85    124.32 o 
   7  -6   1     1426.30     1610.54    139.88 o 
   8  -6   1     1345.42     1623.08    179.81 o 
 -10  -5   1     1197.22     1146.06    159.79 o 
  -9  -5   1     3706.73     3676.32    192.78 o 
  -8  -5   1     3545.17     3436.12    158.77 o 
  -7  -5   1     1979.15     1946.69    105.72 o 
  -6  -5   1     7477.09     6798.52    213.97 o 
  -5  -5   1     3353.02     3544.60     99.29 o 
  -4  -5   1     1008.80      935.22     69.13 o 
  -3  -5   1       84.89      272.42     59.83 o 
  -2  -5   1      221.29      360.26     47.16 o 
  -1  -5   1       35.29      102.72     44.76 o 
   0  -5   1     6240.21     6248.80     93.50 o 
   1  -5   1     2036.92     1812.95     51.69 o 
   2  -5   1      625.78      473.97     44.48 o 
   3  -5   1     8456.97     7973.65    196.10 o 
   4  -5   1     9607.79     9552.43    167.91 o 
   5  -5   1     3126.22     3033.30    107.30 o 
   6  -5   1     2239.76     2539.49    128.18 o 
   7  -5   1     3553.47     3702.55    152.76 o 
   8  -5   1     1376.29     1608.94    151.40 o 
   9  -5   1     1440.73     1429.58    173.51 o 
 -10  -4   1      399.59      440.54    134.12 o 
  -9  -4   1      588.13      437.07    128.32 o 
  -8  -4   1      389.43      394.49    112.61 o 
  -7  -4   1     2246.61     2191.44    102.36 o 
  -6  -4   1      132.40      172.43     78.19 o 
  -5  -4   1     1307.41     1550.61     72.49 o 
  -4  -4   1     1661.57     1680.54     70.06 o 
  -3  -4   1     1024.35      902.18     61.32 o 
  -2  -4   1      295.22      427.84     41.36 o 
  -1  -4   1    14182.78    14105.99     96.02 o 
   0  -4   1    22137.91    23065.51    235.55 o 
   1  -4   1     1209.20      928.25     41.85 o 
   2  -4   1     1537.44     1087.07     40.65 o 
   3  -4   1     6221.80     5998.30     79.09 o 
   4  -4   1     8078.09     7542.58     92.14 o 
   5  -4   1      815.33      791.48     69.52 o 
   6  -4   1       91.39       73.87     78.67 o 
   7  -4   1      638.00      676.35     91.49 o 
   8  -4   1       49.25      155.23    126.54 o 
   9  -4   1       47.16       77.01    137.41 o 
 -10  -3   1      681.22      665.30    134.14 o 
  -9  -3   1     1884.56     1770.40    143.61 o 
  -8  -3   1     2558.38     2746.80    143.05 o 
  -7  -3   1      226.79      243.04    100.44 o 
  -6  -3   1     7270.20     7189.10    154.16 o 
  -5  -3   1    17049.84    17513.37    215.39 o 
  -4  -3   1    15943.22    16513.52    140.13 o 
  -3  -3   1     1950.44     1590.73     60.97 o 
  -1  -3   1    17744.65    19674.11    122.89 o 
   0  -3   1    12281.59    12427.43     66.21 o 
   1  -3   1     9026.29     9633.43    114.59 o 
   2  -3   1     1436.71     1692.89     43.32 o 
   3  -3   1     4807.25     4931.02     68.51 o 
   4  -3   1      532.71      640.39     57.67 o 
   5  -3   1      393.47      430.41     56.46 o 
   6  -3   1      704.71      658.00     80.24 o 
   7  -3   1     1593.37     1579.40     98.54 o 
   8  -3   1     1469.52     1615.43    116.99 o 
   9  -3   1      501.50      549.14    138.03 o 
 -10  -2   1     1176.97     1186.04    130.94 o 
  -9  -2   1     4786.11     4953.13    164.97 o 
  -8  -2   1     5612.67     5718.93    160.27 o 
  -7  -2   1     4445.14     4421.49    128.38 o 
  -6  -2   1     8561.84     8625.75    133.08 o 
  -5  -2   1     6237.81     5897.40    125.11 o 
  -4  -2   1     7667.70     7879.14     88.45 o 
  -3  -2   1     2092.53     1986.03     55.05 o 
  -2  -2   1     4548.39     5459.30     57.60 o 
  -1  -2   1     4122.50     4505.85     42.80 o 
   0  -2   1     3380.96     3973.47     34.25 o 
   2  -2   1       50.06      122.64     30.81 o 
   3  -2   1     4187.54     4005.02     60.64 o 
   4  -2   1     9625.95     9768.55    173.63 o 
   5  -2   1     5089.50     4958.76    108.02 o 
   6  -2   1     3571.43     3668.56    127.60 o 
   7  -2   1     5667.60     5936.73    163.15 o 
   8  -2   1     3278.92     3052.64    138.34 o 
   9  -2   1     1847.42     2037.34    133.24 o 
  10  -2   1     1066.40     1149.39    153.03 o 
 -10  -1   1      689.12      777.67    126.88 o 
  -9  -1   1      749.52      630.93    117.15 o 
  -8  -1   1     1938.63     1942.86    125.44 o 
  -7  -1   1     5475.62     5770.26    146.94 o 
  -6  -1   1      580.52      625.04     84.10 o 
  -5  -1   1       32.09       73.27     68.87 o 
  -4  -1   1     1156.46     1123.72     51.73 o 
  -3  -1   1     2528.77     2860.33     46.41 o 
  -2  -1   1      316.33      330.05     27.02 o 
  -1  -1   1     3960.49     4054.54     37.64 o 
   0  -1   1    11222.61    11619.70     59.93 o 
   1  -1   1    11343.88    12135.28     64.99 o 
   2  -1   1      837.13      535.95     31.98 o 
   3  -1   1    10255.46    10257.13     78.29 o 
   4  -1   1    18194.73    18568.92    171.00 o 
   5  -1   1     2384.37     2117.17     71.84 o 
   6  -1   1      584.37      524.27     45.32 o 
   7  -1   1     5002.99     4996.70    154.48 o 
   8  -1   1     1534.36     1521.98    120.57 o 
   9  -1   1      733.54      731.07    116.94 o 
  10  -1   1      104.87      138.34    119.47 o 
 -10   0   1      321.20      220.36    118.37 o 
  -9   0   1      226.93      134.25    109.92 o 
  -8   0   1      678.62      666.68    109.77 o 
  -7   0   1       79.94       68.35     94.71 o 
  -6   0   1     2908.74     2908.48     92.68 o 
  -5   0   1     6164.68     6265.01    105.32 o 
  -4   0   1    10722.43    11177.32    145.59 o 
  -3   0   1     7767.12     7435.06     74.76 o 
  -2   0   1    16632.83    18479.63     87.62 o 
  -1   0   1    25750.09    28374.74    206.08 o 
   1   0   1     5003.89     4680.58     37.85 o 
   2   0   1      476.44      412.13     29.63 o 
   3   0   1     7921.20     8047.45    106.41 o 
   4   0   1     3185.85     3255.34     68.70 o 
   5   0   1      297.60      309.57     48.82 o 
   6   0   1      230.07      283.95     94.88 o 
   7   0   1        7.93       62.75    104.27 o 
   8   0   1       59.63       83.27    101.70 o 
   9   0   1      840.71      758.96    115.94 o 
  10   0   1     1674.35     1557.89    135.38 o 
 -10   1   1      682.15      843.28    137.00 o 
  -9   1   1     1620.00     1753.64    130.79 o 
  -8   1   1     2940.47     3179.06    137.42 o 
  -7   1   1     3097.39     3094.07    125.33 o 
  -6   1   1     6130.32     6257.66    114.66 o 
  -5   1   1    11511.79    11826.77    141.27 o 
  -4   1   1    17697.03    17896.58    145.92 o 
  -3   1   1     6003.72     6148.84     74.77 o 
  -2   1   1     4113.60     3780.01     44.77 o 
  -1   1   1     8050.93     8563.96     35.54 o 
   0   1   1      505.21      302.38     56.70 o 
   1   1   1     1577.32     2017.80     27.26 o 
   3   1   1     3513.45     3982.01     51.64 o 
   4   1   1     2853.23     2942.73     49.24 o 
   5   1   1     2672.49     2580.31     69.81 o 
   6   1   1      457.41      370.40     43.90 o 
   7   1   1     2165.27     2388.04    129.94 o 
   8   1   1     5605.07     5908.76    160.48 o 
   9   1   1     3752.85     3645.82    150.98 o 
  10   1   1     2158.72     2280.89    146.04 o 
 -10   2   1      898.40      859.97    165.50 o 
  -9   2   1     1755.48     1708.85    130.21 o 
  -8   2   1     5993.90     5946.92    162.36 o 
  -7   2   1     5148.12     5288.88    141.92 o 
  -6   2   1      679.85      748.98     90.77 o 
  -5   2   1     1866.42     1934.78     80.94 o 
  -4   2   1     1373.97     1522.42     49.34 o 
  -3   2   1     1337.95     1377.13     46.59 o 
  -2   2   1      663.23      714.67     29.27 o 
  -1   2   1      239.90      221.94     25.76 o 
   0   2   1     3086.53     3294.71     35.83 o 
   1   2   1     2124.85     1658.61     30.36 o 
   3   2   1     7490.31     7485.78     85.91 o 
   4   2   1    25335.39    26650.30    238.41 o 
   5   2   1     5158.43     4934.05     93.19 o 
   6   2   1      221.30      188.35     32.62 o 
   7   2   1     5380.95     5682.47    133.88 o 
   8   2   1     4272.15     4205.94    145.46 o 
   9   2   1     2442.86     2327.93    136.10 o 
  10   2   1      366.07      298.26    121.81 o 
 -10   3   1       11.95       -7.45    155.15 o 
  -9   3   1        3.15       22.61    131.06 o 
  -8   3   1      335.63      286.07    101.26 o 
  -7   3   1        9.53      -16.01     87.42 o 
  -6   3   1     1496.81     1574.44     95.83 o 
  -5   3   1     2627.31     2474.33     68.07 o 
  -4   3   1     3931.93     4052.10     70.19 o 
  -3   3   1     1770.54     1308.37     47.81 o 
  -2   3   1     1010.85      742.72     31.68 o 
  -1   3   1     5545.02     5083.44     53.90 o 
   0   3   1    24638.44    23918.60    163.42 o 
   1   3   1    26226.66    30185.06    213.83 o 
   2   3   1    11618.66    12508.96     67.72 o 
   3   3   1     9819.74     9976.76     97.88 o 
   4   3   1    10469.67    11193.82    114.12 o 
   5   3   1     4246.42     4324.79     87.30 o 
   6   3   1      549.48      650.98     62.53 o 
   7   3   1     1063.71      969.07     59.58 o 
   8   3   1      298.00      340.78    105.57 o 
   9   3   1      829.56      737.99    120.33 o 
  10   3   1      793.50      724.09    124.13 o 
  -9   4   1      317.12      424.88    151.67 o 
  -8   4   1     2664.30     2690.82    158.04 o 
  -7   4   1     3673.91     3659.75    125.99 o 
  -6   4   1     2992.07     3061.04    107.80 o 
  -5   4   1     5614.05     5716.50    100.42 o 
  -4   4   1    13095.66    12422.33    111.35 o 
  -3   4   1    10298.56    10058.92    203.95 o 
  -2   4   1     9066.36     8876.23     94.07 o 
  -1   4   1    12104.14    12032.78    107.51 o 
   0   4   1     3906.59     3675.11     68.24 o 
   1   4   1     8394.20     8542.96     79.34 o 
   2   4   1      718.33      844.92     38.09 o 
   3   4   1     1033.16     1206.35     46.13 o 
   4   4   1      279.45      614.58     58.50 o 
   5   4   1     7672.40     8350.64    133.65 o 
   6   4   1      237.27      265.10     76.10 o 
   7   4   1      215.72      163.09     65.76 o 
   8   4   1     2845.44     2934.09    133.65 o 
   9   4   1     2519.04     2710.58    142.87 o 
  10   4   1     2216.49     1977.48    151.52 o 
  -9   5   1     1279.17     1401.29    169.64 o 
  -8   5   1     5250.37     5041.20    191.70 o 
  -7   5   1     4240.14     4345.31    170.14 o 
  -6   5   1     1793.91     2055.07    130.78 o 
  -5   5   1     3081.35     3090.35     84.55 o 
  -4   5   1     3192.19     2927.64    107.08 o 
  -3   5   1     2688.66     2657.57     87.45 o 
  -2   5   1       14.80       63.50     52.24 o 
  -1   5   1      954.08     1108.72     46.62 o 
   0   5   1     3017.19     3455.24     90.00 o 
   1   5   1     2589.21     2586.94     66.47 o 
   2   5   1      146.28      132.35     47.25 o 
   3   5   1     4962.45     5097.25     68.46 o 
   4   5   1    10005.07     9383.37    148.73 o 
   5   5   1     4149.17     4128.80    112.90 o 
   6   5   1      316.26      259.20     85.44 o 
   7   5   1     5362.55     5256.58    120.40 o 
   8   5   1     6546.13     6499.41    159.11 o 
   9   5   1     4292.19     4103.13    174.48 o 
  10   5   1      760.21      667.42    149.49 o 
  -8   6   1      595.44      607.72    137.01 o 
  -7   6   1     1162.90     1062.02    136.65 o 
  -6   6   1      267.20      259.39    104.83 o 
  -5   6   1      240.02      206.63     86.58 o 
  -4   6   1      131.67      165.46     81.94 o 
  -3   6   1      774.69      716.36     84.29 o 
  -2   6   1      974.82      812.13     66.99 o 
  -1   6   1     6228.86     5989.45     74.64 o 
   0   6   1     6164.41     5423.56    113.63 o 
   1   6   1     3484.38     3348.09     65.38 o 
   2   6   1     4613.57     4833.71     87.77 o 
   3   6   1     6965.01     6757.70    101.87 o 
   4   6   1    13172.60    14090.95    141.62 o 
   5   6   1     3891.87     3436.49    151.79 o 
   6   6   1     2105.65     2204.75    106.65 o 
   7   6   1     2582.49     2454.73    102.01 o 
   8   6   1     2760.80     2582.57    134.22 o 
   9   6   1       58.03       43.54    129.60 o 
  10   6   1      177.40      149.77    147.88 o 
  -8   7   1      937.57      842.09    167.71 o 
  -7   7   1     1640.00     1689.85    154.47 o 
  -6   7   1     1365.27     1448.41    131.54 o 
  -5   7   1     2429.97     2418.52    110.07 o 
  -4   7   1     6266.27     6321.56    140.63 o 
  -3   7   1     4837.24     4663.43    123.32 o 
  -2   7   1     4793.22     4505.51    101.27 o 
  -1   7   1     9164.51     8605.96    177.97 o 
   0   7   1     5920.22     5502.62    186.20 o 
   1   7   1     8938.83     8870.68    134.02 o 
   2   7   1     2190.54     2320.23     75.48 o 
   3   7   1     2204.10     2280.80     76.80 o 
   4   7   1     1235.59     1194.66     70.33 o 
   5   7   1      422.68      449.54     69.47 o 
   6   7   1      105.47      116.98     79.22 o 
   7   7   1      235.16      320.85     83.83 o 
   8   7   1     1191.87     1026.02    143.11 o 
   9   7   1     1056.30     1120.87    147.90 o 
  10   7   1     1248.32     1169.03    159.52 o 
  -7   8   1     4817.86     4538.25    196.28 o 
  -6   8   1     2434.75     2580.67    147.28 o 
  -5   8   1     1468.40     1721.30    112.05 o 
  -4   8   1     4072.58     4134.76    129.97 o 
  -3   8   1     4863.28     4754.56    130.40 o 
  -2   8   1      955.68      887.60     76.21 o 
  -1   8   1     1944.76     1912.94     60.56 o 
   0   8   1       13.70       57.64     37.18 o 
   1   8   1     1104.24     1112.07     60.98 o 
   2   8   1     1065.94     1139.56     71.07 o 
   3   8   1     1061.05     1096.01     75.31 o 
   4   8   1     4788.28     4801.66    102.60 o 
   5   8   1     4784.25     4898.56    129.90 o 
   6   8   1      261.32      245.48     97.59 o 
   7   8   1     1752.01     1746.06    123.41 o 
   8   8   1     3796.22     3869.00    191.54 o 
   9   8   1     5080.34     4716.85    225.65 o 
  10   8   1      631.38      562.56    163.50 o 
  -7   9   1     2027.84     1888.54    269.83 o 
  -6   9   1       22.60       63.62    144.78 o 
  -5   9   1       10.30       63.99    121.98 o 
  -4   9   1       43.46      114.06    103.14 o 
  -3   9   1       83.28      101.38     90.60 o 
  -2   9   1      269.69      254.70    111.88 o 
  -1   9   1     2257.09     2088.69     79.52 o 
   0   9   1     1376.10     1223.44     67.97 o 
   1   9   1     1112.56     1030.02     60.98 o 
   2   9   1     1942.56     1988.30     83.27 o 
   3   9   1     2023.16     2061.23     99.17 o 
   4   9   1     8508.28     8658.94    157.16 o 
   5   9   1     6284.83     6416.09    142.80 o 
   6   9   1      283.24      280.34    109.88 o 
   7   9   1     3279.59     3109.67    140.92 o 
   8   9   1     2160.75     2144.67    177.98 o 
   9   9   1      310.19      409.69    183.83 o 
  -6  10   1     1067.08     1027.16    189.73 o 
  -5  10   1     1016.28     1006.16    149.33 o 
  -4  10   1     1531.57     1718.47    120.24 o 
  -3  10   1     1964.00     2035.46    119.73 o 
  -2  10   1     2781.76     2948.73    143.25 o 
  -1  10   1     3581.35     3666.47    165.35 o 
   0  10   1     2639.50     2614.04    137.23 o 
   1  10   1     5206.30     4855.50    106.66 o 
   2  10   1     2926.96     2928.45     99.40 o 
   3  10   1     3094.67     3116.30     97.33 o 
   4  10   1     2286.61     2543.73    105.15 o 
   5  10   1      362.74      396.42    111.48 o 
   6  10   1      336.34      390.81    116.94 o 
   7  10   1        5.06       44.87    117.36 o 
   8  10   1       11.32      105.60    138.05 o 
   9  10   1      488.94      352.82    176.28 o 
  -5  11   1      547.05      632.89    155.74 o 
  -4  11   1     3802.37     3905.99    150.86 o 
  -3  11   1     5411.81     5381.03    158.38 o 
  -2  11   1     2077.28     2241.79    150.82 o 
  -1  11   1     1992.47     1911.61    156.53 o 
   0  11   1      537.59      603.23    128.72 o 
   1  11   1     1245.28     1327.21    126.94 o 
   2  11   1      322.85      350.63    101.57 o 
   3  11   1      264.99      230.33     81.55 o 
   4  11   1      411.04      405.79     90.10 o 
   5  11   1      872.11      871.52    124.84 o 
   6  11   1      136.84      139.30    122.42 o 
   7  11   1      864.89      709.14    144.24 o 
   8  11   1     1296.63     1191.48    160.90 o 
  -4  12   1     1124.60     1256.21    164.58 o 
  -3  12   1     1002.47      937.83    127.17 o 
  -2  12   1       37.23       59.29    117.62 o 
  -1  12   1      359.99      394.42    144.33 o 
   0  12   1      228.79      322.78    130.69 o 
   1  12   1      448.75      400.93    129.96 o 
   2  12   1      904.71     1013.47    130.35 o 
   3  12   1      448.74      500.26    121.75 o 
   4  12   1     1553.33     1508.40    106.75 o 
   5  12   1     1203.75     1250.79    125.13 o 
   6  12   1      114.82       72.63    124.37 o 
   7  12   1     1025.25      927.34    152.90 o 
   8  12   1     2398.55     2361.47    181.00 o 
  -2  13   1     1293.14     1562.07    196.42 o 
  -1  13   1     1032.02     1126.10    181.29 o 
   0  13   1     1208.31     1406.22    171.47 o 
   1  13   1     2662.90     2669.49    188.29 o 
   2  13   1     2187.90     2182.99    180.02 o 
   3  13   1     1808.57     2128.34    178.78 o 
   4  13   1     2067.83     2114.18    212.05 o 
   5  13   1     1892.82     1822.30    212.40 o 
   6  13   1      816.37      726.28    147.30 o 
   0  14   1     1229.87     1380.67    195.20 o 
   1  14   1     2229.74     2169.22    192.86 o 
   2  14   1      904.68      903.68    171.58 o 
   3  14   1       18.54      -33.99    156.99 o 
   4  14   1       33.30      126.37    187.55 o 
   5  14   1        1.29       31.20    191.77 o 
  -5 -13   2     3183.68     3378.32    232.52 o 
  -4 -13   2     1459.77     1382.78    197.56 o 
  -3 -13   2      847.36      934.88    161.62 o 
  -2 -13   2     2226.67     2155.83    206.36 o 
  -1 -13   2     2409.64     2382.21    209.33 o 
   0 -13   2      380.57      461.91    201.00 o 
   1 -13   2       11.78       38.18    173.06 o 
  -7 -12   2      657.91      684.61    150.82 o 
  -6 -12   2     1158.72     1017.93    147.50 o 
  -5 -12   2       20.30       37.80    128.48 o 
  -4 -12   2       60.50       81.27    109.42 o 
  -3 -12   2        2.39      -18.44    139.35 o 
  -2 -12   2      228.88      136.51    140.95 o 
  -1 -12   2      475.62      446.80    145.61 o 
   0 -12   2     2530.88     2384.21    222.56 o 
   1 -12   2      852.69      881.01    178.06 o 
   2 -12   2     1505.99     1794.38    195.84 o 
   3 -12   2     1884.95     2274.63    206.50 o 
  -8 -11   2        5.23       49.05    161.14 o 
  -7 -11   2        3.32      -47.36    138.22 o 
  -6 -11   2      930.22      928.80    140.97 o 
  -5 -11   2     5022.28     4857.34    182.89 o 
  -4 -11   2     3020.86     3394.09    144.20 o 
  -3 -11   2     2684.90     2589.91    129.70 o 
  -2 -11   2     6148.11     6183.89    202.76 o 
  -1 -11   2     9576.65     9287.51    231.68 o 
   0 -11   2     4806.99     4815.51    202.66 o 
   1 -11   2     1705.35     1779.14    201.46 o 
   2 -11   2     3994.53     4051.51    221.47 o 
   3 -11   2     4243.33     4348.13    206.48 o 
   4 -11   2     4309.02     3986.44    236.38 o 
  -8 -10   2      582.87      688.18    164.41 o 
  -7 -10   2     1281.22     1308.90    146.16 o 
  -6 -10   2     7143.08     7145.87    203.65 o 
  -5 -10   2     7798.52     8192.08    180.60 o 
  -4 -10   2     2366.06     2412.87    127.83 o 
  -3 -10   2      845.26      927.83     98.08 o 
  -2 -10   2     4745.61     4736.80    127.71 o 
  -1 -10   2     7883.54     7568.06    141.41 o 
   0 -10   2     1558.02     1421.68    115.34 o 
   1 -10   2       60.61       91.33    128.86 o 
   2 -10   2     1348.58     1352.54    136.19 o 
   3 -10   2     1646.77     1506.04    161.15 o 
   4 -10   2      606.57      504.64    167.11 o 
   5 -10   2      199.95       61.76    194.24 o 
  -9  -9   2     1841.40     1850.39    173.52 o 
  -8  -9   2      687.08      620.40    145.24 o 
  -7  -9   2     1397.03     1438.82    147.65 o 
  -6  -9   2     3203.00     3238.18    159.70 o 
  -5  -9   2     2341.33     2493.51    113.57 o 
  -4  -9   2     1719.06     1790.86    103.45 o 
  -3  -9   2      463.75      542.92     97.64 o 
  -2  -9   2     2027.38     2199.50     93.54 o 
  -1  -9   2       26.75       69.25     60.67 o 
   0  -9   2      368.80      309.23     66.06 o 
   1  -9   2       13.69       49.41     90.54 o 
   2  -9   2     1331.86     1317.51     99.55 o 
   3  -9   2     2054.00     2209.67    124.29 o 
   4  -9   2     2861.30     3009.19    148.80 o 
   5  -9   2     1195.21     1411.75    180.84 o 
   6  -9   2     1629.76     1615.16    198.14 o 
  -9  -8   2       48.29      107.87    148.39 o 
  -8  -8   2      252.12      332.03    137.37 o 
  -7  -8   2      267.02      212.23    113.57 o 
  -6  -8   2       15.53       89.59    106.68 o 
  -5  -8   2     1569.50     1745.17    114.42 o 
  -4  -8   2      649.69      690.96     87.76 o 
  -3  -8   2      404.06      384.00     82.01 o 
  -2  -8   2     6198.20     6457.53    118.05 o 
  -1  -8   2    18174.07    18294.08    252.75 o 
   0  -8   2    15147.75    14416.17    155.48 o 
   1  -8   2     7874.52     7272.02    202.86 o 
   2  -8   2     5122.15     4782.31    125.87 o 
   3  -8   2     8238.62     8126.48    166.13 o 
   4  -8   2     8618.21     8540.03    188.28 o 
   5  -8   2     1235.38     1393.07    136.01 o 
   6  -8   2     3011.55     3245.56    176.78 o 
   7  -8   2     1773.29     1599.63    163.79 o 
 -10  -7   2       47.35       22.97    164.19 o 
  -9  -7   2     1091.46      877.04    177.34 o 
  -8  -7   2      510.67      446.33    126.37 o 
  -7  -7   2      534.34      535.35    107.12 o 
  -6  -7   2     6233.97     6154.08    136.30 o 
  -5  -7   2     9901.80    10381.81    168.43 o 
  -4  -7   2     7261.07     7643.32    176.19 o 
  -3  -7   2     4851.47     5084.52    113.85 o 
  -2  -7   2    12069.96    12808.09    148.48 o 
  -1  -7   2    19498.40    20018.81    277.13 o 
   0  -7   2     9011.21     8827.87    122.57 o 
   1  -7   2     2448.90     2294.99     64.81 o 
   2  -7   2     6179.63     6279.15    139.50 o 
   3  -7   2     4913.64     4977.61    136.91 o 
   4  -7   2     1472.40     1470.78    102.56 o 
   5  -7   2      850.46      836.72    110.66 o 
   6  -7   2      399.95      340.08    165.93 o 
   7  -7   2       44.48       27.33    138.03 o 
   8  -7   2      101.01       91.81    146.07 o 
 -10  -6   2     1879.21     1758.92    209.71 o 
  -9  -6   2     2470.59     2470.64    184.23 o 
  -8  -6   2     2364.83     2290.68    152.64 o 
  -7  -6   2     3360.87     3297.08    128.77 o 
  -6  -6   2     3449.65     3532.53    112.60 o 
  -5  -6   2     7096.10     7206.94    147.52 o 
  -4  -6   2     4871.16     5178.70    118.98 o 
  -3  -6   2     1621.25     1733.18     92.45 o 
  -2  -6   2     7023.96     7590.58    102.07 o 
  -1  -6   2     2004.17     2212.09     73.19 o 
   0  -6   2       66.09      129.26     35.39 o 
   1  -6   2       36.53       65.28     47.85 o 
   2  -6   2      358.38      388.68     41.08 o 
   3  -6   2       16.73       80.98     42.88 o 
   4  -6   2     2055.71     2241.51    105.10 o 
   5  -6   2     1398.04     1565.47    100.37 o 
   6  -6   2     1648.37     1614.45    156.14 o 
   7  -6   2     3765.69     3910.14    182.89 o 
   8  -6   2     2137.34     2148.16    175.38 o 
 -10  -5   2      822.94      818.94    156.81 o 
  -9  -5   2     1843.00     1875.83    170.65 o 
  -8  -5   2     2288.27     2284.98    161.82 o 
  -7  -5   2      555.75      559.41    100.11 o 
  -6  -5   2      399.54      390.49     81.87 o 
  -5  -5   2      263.43      434.47     79.58 o 
  -4  -5   2        1.94       52.74     71.95 o 
  -3  -5   2       26.61       78.95     67.44 o 
  -2  -5   2     5275.50     5703.92     91.04 o 
  -1  -5   2     8168.03     9112.59    115.70 o 
   0  -5   2     8524.16     8425.49     89.53 o 
   1  -5   2     8937.68     9258.24    160.91 o 
   2  -5   2     5565.38     5197.00    108.04 o 
   3  -5   2    17564.58    16737.31    304.09 o 
   4  -5   2    15940.95    15834.15    207.53 o 
   5  -5   2     1878.28     1884.28     97.40 o 
   6  -5   2     4455.40     4217.66    165.21 o 
   7  -5   2     5959.39     5953.10    181.24 o 
   8  -5   2     3894.20     3766.65    185.68 o 
   9  -5   2     1241.36     1312.95    184.14 o 
 -10  -4   2      131.09       65.74    141.26 o 
  -9  -4   2        8.80       60.10    135.07 o 
  -8  -4   2       58.50       76.12    123.80 o 
  -7  -4   2      160.40      211.96     94.78 o 
  -6  -4   2     3074.00     3092.98    117.49 o 
  -5  -4   2     5194.20     5500.13    128.82 o 
  -4  -4   2     6170.23     6434.21    123.54 o 
  -3  -4   2     6690.00     6859.69    107.44 o 
  -2  -4   2    14727.68    17080.91    132.25 o 
  -1  -4   2    42571.50    46484.16    365.14 o 
   0  -4   2    23117.25    23861.78    279.39 o 
   1  -4   2     6489.80     6470.00     87.33 o 
   2  -4   2    12835.23    12453.64    158.37 o 
   3  -4   2    15054.31    15042.61    152.92 o 
   4  -4   2     9979.55     9823.35    137.10 o 
   5  -4   2     2213.80     2140.02     81.83 o 
   6  -4   2      749.56      749.88     87.76 o 
   7  -4   2     1614.76     1523.59    119.69 o 
   8  -4   2     1037.33      829.42    123.66 o 
   9  -4   2       27.04       39.23    146.57 o 
 -10  -3   2      795.81      684.43    147.41 o 
  -9  -3   2     1163.08     1164.72    148.23 o 
  -8  -3   2     5577.23     5535.80    160.35 o 
  -7  -3   2     4616.91     4575.07    147.58 o 
  -6  -3   2     3572.27     3398.70     94.40 o 
  -5  -3   2    14682.62    14559.55    162.51 o 
  -4  -3   2    12537.51    12868.34    150.61 o 
  -3  -3   2     5245.56     5785.98    104.84 o 
  -2  -3   2    21569.24    24326.99    194.48 o 
  -1  -3   2    16913.32    19514.37    128.80 o 
   0  -3   2    10392.17    11141.93    129.88 o 
   1  -3   2     4623.11     4848.78     61.84 o 
   2  -3   2      365.04      428.09     40.14 o 
   3  -3   2     2042.64     2230.97     60.35 o 
   4  -3   2     1042.73     1159.54     64.04 o 
   5  -3   2      715.22      756.07     57.12 o 
   6  -3   2       33.69       98.69     81.08 o 
   7  -3   2     1431.79     1540.49    117.29 o 
   8  -3   2     1929.28     2127.74    123.75 o 
   9  -3   2      721.51      884.38    141.92 o 
 -10  -2   2      644.29      603.37    148.92 o 
  -9  -2   2     3470.51     3445.58    161.83 o 
  -8  -2   2     3062.97     3170.13    149.90 o 
  -7  -2   2      801.94      861.01     98.40 o 
  -6  -2   2      846.25      755.69     71.70 o 
  -5  -2   2      259.47      234.06     50.69 o 
  -4  -2   2     2787.73     2894.96     73.90 o 
  -3  -2   2      740.93      753.12     50.11 o 
  -2  -2   2     2978.24     3379.59     55.55 o 
  -1  -2   2      355.26      467.65     37.26 o 
   0  -2   2     3607.46     3730.45     38.91 o 
   1  -2   2     4932.20     4762.94     49.18 o 
   2  -2   2     3152.02     3363.91     51.72 o 
   3  -2   2    23220.60    24303.40    161.93 o 
   4  -2   2    33892.34    36236.56    264.05 o 
   5  -2   2     7226.07     7194.91    123.57 o 
   6  -2   2     4711.32     4451.83    112.81 o 
   7  -2   2     7567.18     7687.66    171.31 o 
   8  -2   2     6327.60     6333.84    180.52 o 
   9  -2   2     1465.82     1593.77    124.40 o 
  10  -2   2      530.85      634.12    155.70 o 
 -10  -1   2      212.30      266.56    129.41 o 
  -9  -1   2     1100.79     1118.20    124.31 o 
  -8  -1   2      422.12      532.50    108.67 o 
  -7  -1   2        6.63       64.93     94.51 o 
  -6  -1   2     1295.68     1328.77     93.22 o 
  -5  -1   2     1437.31     1208.42    100.38 o 
  -4  -1   2     3720.24     3533.07    108.12 o 
  -3  -1   2     3520.32     3463.83     54.31 o 
  -2  -1   2     5332.43     5682.86     57.04 o 
  -1  -1   2    81313.87    94828.36    324.90 o 
   0  -1   2    25301.47    26415.59    164.06 o 
   1  -1   2    14035.61    15284.42     94.90 o 
   2  -1   2    25995.73    26919.36    119.33 o 
   3  -1   2    30183.19    31981.54    203.22 o 
   4  -1   2    27789.10    29708.50    277.28 o 
   5  -1   2     4198.99     3972.93     80.55 o 
   6  -1   2     1962.41     1935.28     91.24 o 
   7  -1   2     5790.29     5725.25    150.88 o 
   8  -1   2     2887.90     2899.27    145.85 o 
   9  -1   2      100.74      113.50    109.26 o 
  10  -1   2      129.32      186.77    120.90 o 
 -10   0   2       29.03      -18.24    125.96 o 
  -9   0   2       29.58       49.46    109.93 o 
  -8   0   2     2909.00     3021.38    134.08 o 
  -7   0   2     2359.50     2452.57    117.63 o 
  -6   0   2     2933.88     3055.46    111.47 o 
  -5   0   2    17052.58    18006.72    179.67 o 
  -4   0   2    20874.03    23256.14    167.57 o 
  -3   0   2    10118.41     9734.25    108.76 o 
  -2   0   2    20993.99    22904.21    167.83 o 
  -1   0   2    10935.47    10987.30     67.10 o 
   0   0   2     2558.59     2340.39     28.13 o 
   1   0   2     5482.89     5567.58     38.60 o 
   2   0   2     3151.06     3612.61     45.77 o 
   3   0   2    18128.46    20773.99    124.06 o 
   4   0   2     1475.81     1508.45     56.53 o 
   5   0   2       13.29       74.49     45.58 o 
   6   0   2     1161.12     1132.30     75.18 o 
   7   0   2      278.26      346.15    114.97 o 
   8   0   2      715.19      810.88    121.31 o 
   9   0   2      918.33      952.04    118.99 o 
  10   0   2      632.51      540.86    123.26 o 
 -10   1   2      267.30      307.96    131.06 o 
  -9   1   2     2526.14     2408.03    136.50 o 
  -8   1   2     4211.37     4479.64    147.10 o 
  -7   1   2     5192.95     5449.32    142.56 o 
  -6   1   2     2042.23     2203.95    104.46 o 
  -5   1   2     2437.02     2455.03     95.58 o 
  -4   1   2    12426.68    12613.45    138.11 o 
  -3   1   2     3147.03     2985.06     83.72 o 
  -2   1   2      363.04      357.73     27.66 o 
  -1   1   2      391.92      390.11     23.83 o 
   0   1   2     2598.20     3082.32     23.83 o 
   1   1   2        3.38       96.36     23.03 o 
   3   1   2      886.51      635.46     39.07 o 
   4   1   2    14071.40    15324.87    165.14 o 
   5   1   2     3830.63     3795.17     81.52 o 
   6   1   2     3889.44     3957.78    132.48 o 
   7   1   2    10376.31    10733.58    206.60 o 
   8   1   2    11165.49    11479.59    214.81 o 
   9   1   2     2880.08     2871.95    151.47 o 
  10   1   2      486.97      598.81    123.58 o 
 -10   2   2      143.35      154.27    156.63 o 
  -9   2   2     2168.62     2304.59    142.06 o 
  -8   2   2     1489.52     1579.04    121.55 o 
  -7   2   2      277.68      306.98     93.88 o 
  -6   2   2       76.25      105.96     82.67 o 
  -5   2   2      227.46      291.31     74.28 o 
  -4   2   2      502.99      493.18     42.19 o 
  -3   2   2      945.28     1065.65     43.57 o 
  -2   2   2     3329.13     3390.83     44.77 o 
  -1   2   2    75581.50    86370.02    231.51 o 
   0   2   2     4551.70     4612.35     34.23 o 
   1   2   2    15283.83    15701.53    132.36 o 
   2   2   2    32867.35    38192.54    127.97 o 
   3   2   2    37396.82    42206.12    193.50 o 
   4   2   2    39398.91    43223.75    293.81 o 
   5   2   2     8563.88     8497.84    104.38 o 
   6   2   2     4787.94     4326.86    108.61 o 
   7   2   2     9576.63     9426.75    227.05 o 
   8   2   2     9266.51     9224.59    196.53 o 
   9   2   2     1178.59     1172.63    131.50 o 
  10   2   2      368.27      368.29    121.42 o 
  -9   3   2        1.77       -3.66    143.47 o 
  -8   3   2      502.69      502.01    101.69 o 
  -7   3   2     1383.73     1406.73    101.28 o 
  -6   3   2     1909.33     2024.58    100.56 o 
  -5   3   2     3740.68     3423.28     90.18 o 
  -4   3   2     6517.30     6550.57     93.10 o 
  -3   3   2     8421.72     7934.90     82.89 o 
  -2   3   2    22423.83    24370.14    137.71 o 
  -1   3   2    39590.90    44361.29    187.62 o 
   0   3   2    18533.74    17453.22    116.64 o 
   1   3   2    12663.89    13776.38    130.98 o 
   2   3   2     3060.50     3106.88     55.64 o 
   3   3   2    27228.77    31134.01    218.96 o 
   4   3   2     8114.87     9043.46    120.52 o 
   5   3   2     1150.40     1164.79     72.40 o 
   6   3   2     2155.49     2168.25     79.97 o 
   7   3   2        8.43       29.61     70.04 o 
   8   3   2      156.26      239.72    111.52 o 
   9   3   2      118.08      105.03    109.66 o 
  10   3   2       16.41      -49.13    118.43 o 
  -9   4   2      784.46      809.04    159.03 o 
  -8   4   2     2351.33     2567.02    155.86 o 
  -7   4   2     4312.25     4408.11    130.48 o 
  -6   4   2      216.89      202.28     79.61 o 
  -5   4   2     1816.10     1752.59     68.87 o 
  -4   4   2    16096.11    15935.77    148.13 o 
  -3   4   2     4880.68     4773.05     72.47 o 
  -2   4   2     4687.62     4893.38     73.66 o 
  -1   4   2     2686.80     2439.88     59.05 o 
   0   4   2     2840.08     2952.21     48.86 o 
   1   4   2     1593.81     1434.21     56.32 o 
   2   4   2      696.17      871.37     47.85 o 
   3   4   2     2403.78     2439.25     60.48 o 
   4   4   2     6316.40     7727.02    118.57 o 
   5   4   2     1171.62     1110.59     81.93 o 
   6   4   2     1211.38     1272.06     81.10 o 
   7   4   2     4243.28     4087.19    109.02 o 
   8   4   2     7303.79     7652.71    181.10 o 
   9   4   2     3749.88     3731.74    151.08 o 
  10   4   2      585.00      592.73    120.30 o 
  -9   5   2     1491.93     1497.40    171.46 o 
  -8   5   2     2148.22     2360.64    173.13 o 
  -7   5   2     1893.88     1886.57    139.75 o 
  -6   5   2       57.57       83.69    106.94 o 
  -5   5   2      776.92      708.04     65.78 o 
  -4   5   2      679.79      625.82     52.99 o 
  -3   5   2      631.64      518.83     52.71 o 
  -2   5   2     1166.24     1285.39     59.10 o 
  -1   5   2    24319.03    27678.32    292.89 o 
   0   5   2     2545.98     2732.26     57.78 o 
   1   5   2    10267.39    10677.98    113.18 o 
   2   5   2     5837.93     5915.37     69.62 o 
   3   5   2     9973.93    10110.03    131.55 o 
   4   5   2    23107.54    24199.64    190.49 o 
   5   5   2    11849.90    12253.52    248.14 o 
   6   5   2     6456.98     6319.99    135.72 o 
   7   5   2     6284.44     6159.83    137.66 o 
   8   5   2    12746.54    12226.46    225.65 o 
   9   5   2     2612.49     2499.30    144.12 o 
  10   5   2      984.96      902.38    149.76 o 
  -8   6   2      335.82      258.04    141.61 o 
  -7   6   2      571.84      452.97    123.72 o 
  -6   6   2      983.02      980.56    122.60 o 
  -5   6   2      191.24      239.74     89.24 o 
  -4   6   2     2539.91     2535.31    102.97 o 
  -3   6   2     6924.69     6870.66    126.78 o 
  -2   6   2     5225.99     5091.49    124.68 o 
  -1   6   2    12160.64    12570.75    168.48 o 
   0   6   2    12520.27    11115.69    308.28 o 
   1   6   2    10957.14    11117.87    123.76 o 
   2   6   2     6240.55     6030.05    124.25 o 
   3   6   2    17454.18    18865.57    234.72 o 
   4   6   2     7605.57     7406.49    233.20 o 
   5   6   2     4633.76     4584.15    119.56 o 
   6   6   2     5844.77     6059.13    140.21 o 
   7   6   2     2173.09     2163.49    112.85 o 
   8   6   2     2652.24     2764.22    129.65 o 
   9   6   2       16.69       34.87    127.41 o 
  10   6   2        9.05        4.35    144.17 o 
  -8   7   2      877.93      916.45    161.15 o 
  -7   7   2     3579.60     3479.00    169.12 o 
  -6   7   2      413.54      567.39    119.53 o 
  -5   7   2     1765.82     1677.56    114.71 o 
  -4   7   2     9010.95     8789.31    169.10 o 
  -3   7   2     5667.52     5564.83    129.85 o 
  -2   7   2     6004.40     6167.51    120.60 o 
  -1   7   2     5073.19     5021.10    159.35 o 
   0   7   2     8954.58     8136.49    256.32 o 
   1   7   2     3494.18     3437.64     87.19 o 
   2   7   2     2038.13     2090.78     76.31 o 
   3   7   2      868.91      936.25     54.88 o 
   4   7   2       91.37      125.04     41.02 o 
   5   7   2       73.09       79.76     77.13 o 
   6   7   2      480.96      414.82     90.68 o 
   7   7   2      722.58      785.72    117.18 o 
   8   7   2     1468.02     1588.12    145.08 o 
   9   7   2     1433.31     1573.40    151.35 o 
  10   7   2      292.15      373.10    158.29 o 
  -7   8   2     1409.29     1348.00    188.01 o 
  -6   8   2       78.55       81.96    127.09 o 
  -5   8   2      279.64      258.22     94.50 o 
  -4   8   2     2896.99     2751.53    116.06 o 
  -3   8   2     1245.73     1328.23     99.38 o 
  -2   8   2      220.52      200.23     80.91 o 
  -1   8   2     1145.77     1342.44     94.09 o 
   0   8   2      109.06      119.89     35.75 o 
   1   8   2     3688.15     3921.75     94.61 o 
   2   8   2     3640.49     3641.13     94.14 o 
   3   8   2     8603.39     9195.82    137.59 o 
   4   8   2    11537.69    12312.55    178.16 o 
   5   8   2     6100.32     6313.06    190.16 o 
   6   8   2     4182.80     4091.14    145.02 o 
   7   8   2     5433.15     5165.40    154.35 o 
   8   8   2    12455.09    11791.74    307.90 o 
   9   8   2     2305.95     2572.30    185.07 o 
  10   8   2      751.82      835.16    159.03 o 
  -7   9   2        2.85       13.20    196.99 o 
  -6   9   2      208.47       72.05    162.01 o 
  -5   9   2       62.62        0.25    120.10 o 
  -4   9   2      350.79      206.87    105.20 o 
  -3   9   2     1552.16     1456.01    100.87 o 
  -2   9   2      572.15      627.20     81.13 o 
  -1   9   2     4468.16     4648.90    128.85 o 
   0   9   2     5690.66     5918.16    149.28 o 
   1   9   2     6480.86     6380.88    116.49 o 
   2   9   2     5953.34     6013.49    123.43 o 
   3   9   2    12415.97    12890.67    166.81 o 
   4   9   2    11816.92    12005.16    176.29 o 
   5   9   2     6183.67     6336.98    167.26 o 
   6   9   2     3199.40     3243.72    156.64 o 
   7   9   2      914.75     1041.16    116.79 o 
   8   9   2     2414.02     2387.84    139.92 o 
   9   9   2      874.41      790.34    185.87 o 
  -6  10   2      185.05      108.38    192.99 o 
  -5  10   2      475.56      615.08    167.51 o 
  -4  10   2     3447.65     3556.19    134.47 o 
  -3  10   2     4709.33     4546.91    141.73 o 
  -2  10   2     2178.14     2361.45    132.85 o 
  -1  10   2     1240.23     1354.49    123.36 o 
   0  10   2     7082.72     6732.38    161.11 o 
   1  10   2     5133.35     5008.09    111.93 o 
   2  10   2     2057.36     2023.67     97.42 o 
   3  10   2     1817.19     1963.64    102.08 o 
   4  10   2     1041.01     1035.16     97.22 o 
   5  10   2      431.09      330.67    112.16 o 
   6  10   2      308.89      360.50    116.05 o 
   7  10   2       59.45      -12.35    118.03 o 
   8  10   2      824.89      662.36    128.30 o 
   9  10   2      663.09      553.29    180.54 o 
  -5  11   2      416.44      539.36    151.27 o 
  -4  11   2     3210.85     3213.68    143.62 o 
  -3  11   2      911.23      991.76    112.32 o 
  -2  11   2       33.07       65.60     97.49 o 
  -1  11   2       22.70       51.79    104.17 o 
   0  11   2      714.95      703.37    122.49 o 
   1  11   2       48.62       83.96    114.30 o 
   2  11   2       71.83       50.20    107.13 o 
   3  11   2     1072.10     1081.95     96.40 o 
   4  11   2     2090.28     2267.44    114.36 o 
   5  11   2     2127.59     2098.73    122.64 o 
   6  11   2     1841.71     1982.42    144.05 o 
   7  11   2     2723.68     2507.61    154.32 o 
   8  11   2     5633.28     5045.49    189.31 o 
  -4  12   2       81.83       79.03    112.02 o 
  -3  12   2      276.77      249.29    110.03 o 
  -2  12   2      696.62      618.35    111.55 o 
  -1  12   2     2413.77     2234.41    146.71 o 
   0  12   2      864.89      976.81    135.21 o 
   1  12   2     2888.80     2980.45    154.98 o 
   2  12   2     3002.02     3105.92    156.03 o 
   3  12   2     3558.95     3679.44    146.97 o 
   4  12   2     5025.46     4974.03    137.55 o 
   5  12   2     3283.28     3424.12    140.77 o 
   6  12   2     5082.98     4853.74    167.90 o 
   7  12   2     3193.76     2940.19    166.98 o 
   8  12   2     3286.02     3289.24    196.53 o 
  -3  13   2     2766.76     2779.25    194.59 o 
  -2  13   2     1339.06     1406.27    152.97 o 
  -1  13   2      526.20      704.41    173.61 o 
   0  13   2     3660.64     3774.93    205.29 o 
   1  13   2     3382.35     3607.37    186.48 o 
   2  13   2     1405.09     1413.46    155.19 o 
   3  13   2     2006.05     2020.60    161.63 o 
   4  13   2     1623.53     1672.16    183.27 o 
   5  13   2     1485.53     1326.20    182.07 o 
   6  13   2     1539.52     1491.57    139.41 o 
   7  13   2      110.84      108.56    136.16 o 
  -1  14   2       44.21       78.57    174.04 o 
   0  14   2     1116.81     1081.06    176.10 o 
   1  14   2      813.75      866.09    171.23 o 
   2  14   2       42.38        6.28    158.40 o 
   3  14   2      185.76      177.67    160.57 o 
   4  14   2      262.08      251.98    172.74 o 
   5  14   2      322.73      302.99    199.04 o 
  -5 -13   3     2838.85     2677.79    223.35 o 
  -4 -13   3      812.47      860.37    188.63 o 
  -3 -13   3      802.90      948.80    186.92 o 
  -2 -13   3     1653.54     1742.75    200.47 o 
  -1 -13   3      298.96      407.12    203.03 o 
   0 -13   3       35.32      125.01    194.14 o 
   1 -13   3        8.59        0.50    175.62 o 
  -6 -12   3      387.56      320.89    140.72 o 
  -5 -12   3        6.00      -28.48    130.29 o 
  -4 -12   3      172.55      132.07    112.72 o 
  -3 -12   3      648.52      508.35    146.27 o 
  -2 -12   3      936.70     1020.73    175.09 o 
  -1 -12   3      477.41      625.04    192.96 o 
   0 -12   3      255.16      369.08    187.53 o 
   1 -12   3      244.75      355.24    170.36 o 
   2 -12   3      803.85     1098.04    187.86 o 
   3 -12   3     2015.03     2384.97    244.05 o 
  -7 -11   3      186.47      195.87    140.85 o 
  -6 -11   3     2474.61     2375.50    165.02 o 
  -5 -11   3     1684.30     1721.94    147.55 o 
  -4 -11   3     1070.47     1151.90    119.97 o 
  -3 -11   3      417.34      420.10    106.92 o 
  -2 -11   3     2189.23     2259.78    163.34 o 
  -1 -11   3     3478.89     3632.89    176.78 o 
   0 -11   3     2481.95     2677.14    213.38 o 
   1 -11   3     1158.89     1056.47    170.56 o 
   2 -11   3     3532.83     3810.97    214.57 o 
   3 -11   3     2232.61     2267.41    186.57 o 
   4 -11   3      104.50      241.12    180.06 o 
  -8 -10   3     3003.93     2959.10    186.22 o 
  -7 -10   3     2579.13     2605.82    164.79 o 
  -6 -10   3     5244.82     5419.31    191.20 o 
  -5 -10   3     6182.41     6160.19    169.88 o 
  -4 -10   3     1804.17     1733.96    123.73 o 
  -3 -10   3     3233.88     3381.22    126.19 o 
  -2 -10   3     5353.64     5392.82    138.47 o 
  -1 -10   3     1645.18     1695.94     99.98 o 
   0 -10   3      681.87      742.97    117.24 o 
   1 -10   3     1318.09     1303.78    134.48 o 
   2 -10   3      529.52      475.59    156.74 o 
   3 -10   3       52.50      136.62    144.52 o 
   4 -10   3      343.55      295.49    192.53 o 
   5 -10   3      457.61      451.03    207.79 o 
  -9  -9   3     3013.91     2942.01    196.86 o 
  -8  -9   3     2827.91     2675.48    181.80 o 
  -7  -9   3     2674.96     2693.56    163.09 o 
  -6  -9   3     3376.17     3505.70    146.81 o 
  -5  -9   3     1134.25     1145.41    104.04 o 
  -4  -9   3      774.90      848.66     96.84 o 
  -3  -9   3     1138.37     1141.03     99.80 o 
  -2  -9   3       11.64       63.16     84.41 o 
  -1  -9   3      188.94      268.57     80.65 o 
   0  -9   3      109.49      147.77     73.68 o 
   1  -9   3       56.46       36.85     90.21 o 
   2  -9   3     1038.22      997.35     98.05 o 
   3  -9   3     3224.64     3609.06    156.87 o 
   4  -9   3     1118.76     1390.10    139.88 o 
   5  -9   3      346.50      401.39    137.86 o 
   6  -9   3      720.17      762.95    217.86 o 
  -9  -8   3      643.46      494.17    164.31 o 
  -8  -8   3      351.37      419.26    140.48 o 
  -7  -8   3        4.79       28.65    106.62 o 
  -6  -8   3      159.64      237.47    111.24 o 
  -5  -8   3      336.42      390.89     89.80 o 
  -4  -8   3     1214.56     1266.08     97.25 o 
  -3  -8   3      692.53      710.58     90.21 o 
  -2  -8   3     8048.83     8298.52    146.47 o 
  -1  -8   3    11368.57    10838.25    278.18 o 
   0  -8   3     2451.86     2269.49     88.40 o 
   1  -8   3      685.72      727.44     71.00 o 
   2  -8   3     7257.61     7198.79    143.36 o 
   3  -8   3     7560.43     7352.66    162.21 o 
   4  -8   3      845.32     1095.32    129.91 o 
   5  -8   3      108.04       83.92    120.62 o 
   6  -8   3      267.04      447.18    150.85 o 
   7  -8   3     1135.86      980.66    155.46 o 
  -9  -7   3      616.22      702.53    162.02 o 
  -8  -7   3     1914.03     1776.89    143.63 o 
  -7  -7   3     1063.04     1160.48    117.28 o 
  -6  -7   3     7242.80     7202.92    150.84 o 
  -5  -7   3    11252.12    11362.12    174.96 o 
  -4  -7   3     4996.48     5095.64    125.22 o 
  -3  -7   3     5675.90     5804.55    124.07 o 
  -2  -7   3    10553.53    11014.69    150.86 o 
  -1  -7   3     7099.61     6824.32    125.25 o 
   0  -7   3     2573.82     2537.99     82.09 o 
   1  -7   3     1274.42     1261.56     71.51 o 
   2  -7   3      925.33      875.36     78.94 o 
   3  -7   3      556.27      574.72     92.51 o 
   4  -7   3        5.05      -15.38    102.10 o 
   5  -7   3        1.75        7.84    115.78 o 
   6  -7   3       81.65       17.29    142.76 o 
   7  -7   3      182.21      174.58    163.04 o 
 -10  -6   3     2076.71     2156.84    218.87 o 
  -9  -6   3     4449.81     4357.32    209.42 o 
  -8  -6   3     5690.59     5656.10    230.22 o 
  -7  -6   3     4557.53     4453.47    143.93 o 
  -6  -6   3     3764.11     3756.81    116.62 o 
  -5  -6   3     5768.55     5608.36    133.91 o 
  -4  -6   3     4231.10     4186.07    116.60 o 
  -3  -6   3     3101.93     3397.76    101.31 o 
  -2  -6   3      821.34      845.98     63.83 o 
  -1  -6   3      775.56      842.13     59.45 o 
   0  -6   3        5.70       71.94     54.07 o 
   1  -6   3     3167.24     3370.13     90.22 o 
   2  -6   3       28.62       68.39     48.17 o 
   3  -6   3     3043.44     3339.18    113.18 o 
   4  -6   3     3024.70     2923.62    116.99 o 
   5  -6   3      450.36      557.42    102.07 o 
   6  -6   3      622.59      848.34    148.15 o 
   7  -6   3     4276.55     4455.48    210.28 o 
   8  -6   3     1738.92     1896.35    166.72 o 
 -10  -5   3      940.76      761.37    161.75 o 
  -9  -5   3     2904.43     2816.80    191.01 o 
  -8  -5   3     1025.86      882.56    147.63 o 
  -7  -5   3       29.41       67.50    104.05 o 
  -6  -5   3      215.06      224.14     83.45 o 
  -5  -5   3       25.68      137.87     81.28 o 
  -4  -5   3      195.46      192.32     78.10 o 
  -3  -5   3     1398.12     1862.64     87.36 o 
  -2  -5   3     3056.22     2841.32     76.90 o 
  -1  -5   3     8790.06     9223.35    119.22 o 
   0  -5   3     1969.82     1593.70     60.38 o 
   1  -5   3     1628.76     1427.53     70.52 o 
   2  -5   3     9165.27     8866.65    123.35 o 
   3  -5   3    11956.10    11696.13    160.55 o 
   4  -5   3     2523.85     2518.21    108.78 o 
   5  -5   3     1032.53     1080.65     90.78 o 
   6  -5   3     1926.05     2064.34    125.54 o 
   7  -5   3     2850.32     2883.23    184.36 o 
   8  -5   3      228.36      305.67    142.38 o 
 -10  -4   3       11.30       33.58    145.79 o 
  -9  -4   3      123.10      203.26    136.85 o 
  -8  -4   3      753.40      747.83    138.35 o 
  -7  -4   3     1962.96     1929.50    120.51 o 
  -6  -4   3     6085.94     6039.56    154.80 o 
  -5  -4   3     6705.36     6870.77    145.23 o 
  -4  -4   3     7402.50     7734.59    130.15 o 
  -3  -4   3     9695.98     9642.51    138.07 o 
  -2  -4   3    19902.01    22864.45    149.78 o 
  -1  -4   3    21169.58    22055.92    163.78 o 
   0  -4   3     7141.09     6383.23    165.45 o 
   1  -4   3     3573.01     3755.32     68.08 o 
   2  -4   3     9405.74     9237.69    103.17 o 
   3  -4   3     8039.66     8087.73    115.27 o 
   4  -4   3      301.47      353.03     76.09 o 
   5  -4   3       42.14       88.10     73.47 o 
   6  -4   3      670.73      620.28    103.56 o 
   7  -4   3      253.31      274.97    125.15 o 
   8  -4   3      161.96      165.47    145.46 o 
   9  -4   3      452.40      530.00    170.32 o 
 -10  -3   3     1583.61     1690.81    165.29 o 
  -9  -3   3     2970.50     2916.24    172.18 o 
  -8  -3   3     6637.06     6453.59    181.25 o 
  -7  -3   3     5370.70     5384.25    171.96 o 
  -6  -3   3     3396.60     3359.65    126.06 o 
  -5  -3   3    16053.55    16426.20    243.58 o 
  -4  -3   3    10055.76     9696.46    144.35 o 
  -3  -3   3     8409.57     9649.85    123.52 o 
  -2  -3   3     9699.56    10375.60    123.74 o 
  -1  -3   3     4238.48     4475.05     66.71 o 
   0  -3   3      487.43      515.68     36.52 o 
   1  -3   3     2322.27     2410.60     52.68 o 
   2  -3   3      271.16      311.13     34.33 o 
   3  -3   3     1014.20     1140.54     65.13 o 
   4  -3   3      850.69      923.79     71.77 o 
   5  -3   3       54.99       78.80     50.42 o 
   6  -3   3      604.68      876.26     91.52 o 
   7  -3   3     4536.07     4657.80    147.10 o 
   8  -3   3     2422.88     2711.17    137.49 o 
   9  -3   3     1326.46     1468.52    163.48 o 
 -10  -2   3      825.40      784.25    150.37 o 
  -9  -2   3     4309.16     4246.49    187.75 o 
  -8  -2   3     4559.60     4519.73    161.21 o 
  -7  -2   3      653.69      597.49    113.69 o 
  -6  -2   3      871.13      733.29     55.16 o 
  -5  -2   3     1345.87     1274.69     71.59 o 
  -4  -2   3      859.60      882.29     59.07 o 
  -3  -2   3     5970.43     7466.75    109.13 o 
  -2  -2   3     3256.05     3436.47     76.52 o 
  -1  -2   3     3195.89     3445.24     54.83 o 
   0  -2   3     1388.48     1338.51     32.06 o 
   1  -2   3     1001.91      785.30     41.40 o 
   2  -2   3     7351.61     7525.22     78.63 o 
   3  -2   3    20265.63    20430.83    136.86 o 
   4  -2   3     3421.59     2764.83     95.26 o 
   5  -2   3      483.82      519.76     79.04 o 
   6  -2   3     1267.45     1196.04     94.57 o 
   7  -2   3     4457.84     4681.30    148.58 o 
   8  -2   3     3310.46     3167.93    143.66 o 
   9  -2   3      359.69      497.63    123.15 o 
  10  -2   3       68.34      231.06    151.69 o 
 -10  -1   3       10.13      147.60    139.12 o 
  -9  -1   3      128.00      235.96    133.06 o 
  -8  -1   3       33.79       37.75    109.82 o 
  -7  -1   3     2228.23     2109.65    123.87 o 
  -6  -1   3     1616.94     1664.36    101.97 o 
  -5  -1   3      903.14      776.03     47.81 o 
  -4  -1   3     4482.22     4322.37     86.77 o 
  -3  -1   3     3329.38     2973.62     71.28 o 
  -2  -1   3     7637.64     7776.43    106.88 o 
  -1  -1   3    35815.22    38101.14    207.10 o 
   0  -1   3    18886.66    17891.71    135.12 o 
   1  -1   3     7072.86     7212.48     60.17 o 
   2  -1   3    15420.48    14928.79     88.84 o 
   3  -1   3    15686.01    15664.92    117.17 o 
   4  -1   3     2242.01     1976.72     71.39 o 
   5  -1   3     1401.98     1337.87     70.57 o 
   6  -1   3      758.42      726.31     86.82 o 
   7  -1   3      698.06      733.79    104.11 o 
   8  -1   3       11.15       43.07    122.73 o 
   9  -1   3       80.44      104.90    118.72 o 
  10  -1   3        1.93       60.79    122.37 o 
 -10   0   3      553.77      593.15    145.96 o 
  -9   0   3      948.47     1113.80    142.28 o 
  -8   0   3     7088.42     6978.44    167.93 o 
  -7   0   3     7669.99     7832.04    159.74 o 
  -6   0   3     4000.75     4213.66    121.73 o 
  -5   0   3    17344.12    17973.12    180.26 o 
  -4   0   3    11463.54    11054.96    169.65 o 
  -3   0   3    12498.53    12702.69    143.02 o 
  -2   0   3    14453.67    14741.85    158.85 o 
  -1   0   3    13466.55    13512.93    107.12 o 
   0   0   3    24671.22    26769.34    128.48 o 
   1   0   3     5881.99     5731.68     47.42 o 
   2   0   3     1153.70     1256.32     40.60 o 
   3   0   3      412.67      512.51     45.75 o 
   4   0   3       23.47      132.69     55.44 o 
   5   0   3       24.62       72.19     57.60 o 
   6   0   3       36.01      102.48     56.64 o 
   7   0   3     1756.35     1873.83     93.28 o 
   8   0   3     2345.62     2489.43    148.79 o 
   9   0   3     1332.49     1426.53    135.59 o 
  10   0   3      273.87      471.25    123.64 o 
 -10   1   3      987.88      778.14    146.84 o 
  -9   1   3     5556.35     5428.53    194.57 o 
  -8   1   3     9883.73     9571.97    201.22 o 
  -7   1   3     2690.26     2816.35    120.19 o 
  -6   1   3     1879.86     2025.08    103.80 o 
  -5   1   3     4381.26     4470.42    110.67 o 
  -4   1   3     4082.20     3412.77     72.32 o 
  -3   1   3     1803.73     1832.79     48.66 o 
  -2   1   3     1989.88     2401.32     56.66 o 
  -1   1   3     3023.49     3169.83     39.85 o 
   0   1   3      125.84      145.48     23.83 o 
   2   1   3       89.15      224.95     35.62 o 
   3   1   3    11042.40    11411.34    142.29 o 
   4   1   3     2471.02     2020.56     70.33 o 
   5   1   3     2726.34     2760.61     75.04 o 
   6   1   3     4758.94     4456.71     99.33 o 
   7   1   3     6826.81     6782.08    156.66 o 
   8   1   3     4863.44     4972.26    175.60 o 
   9   1   3      303.76      277.35    119.20 o 
  10   1   3      160.11      158.98    116.30 o 
 -10   2   3       60.12      -64.90    174.02 o 
  -9   2   3      824.19      835.82    124.08 o 
  -8   2   3      852.66      833.69    109.52 o 
  -7   2   3     1537.20     1484.15    104.79 o 
  -6   2   3      499.42      468.46     87.52 o 
  -5   2   3      133.16      181.44     50.66 o 
  -4   2   3     3059.43     2960.40     69.79 o 
  -3   2   3     1857.01     1828.24     48.38 o 
  -2   2   3      962.44      803.55     38.11 o 
  -1   2   3    19396.50    18859.09     95.38 o 
   0   2   3    22103.60    23426.68    118.55 o 
   1   2   3    10252.43    10372.21     67.44 o 
   2   2   3    22663.33    24433.10    134.74 o 
   3   2   3    23662.14    24582.75    240.30 o 
   4   2   3    13136.70    12350.25    169.30 o 
   5   2   3     4563.82     4272.53     70.41 o 
   6   2   3     2602.79     2221.94    128.69 o 
   7   2   3     4112.22     4222.49    129.31 o 
   8   2   3      283.63      292.50    112.97 o 
   9   2   3      138.73       68.96    119.00 o 
  10   2   3        4.08      -14.38    128.06 o 
  -9   3   3       16.67       55.75    144.74 o 
  -8   3   3     1419.58     1602.70    119.83 o 
  -7   3   3     2351.63     2361.88    110.28 o 
  -6   3   3     1215.68     1308.60     92.83 o 
  -5   3   3     7942.90     7591.01    143.61 o 
  -4   3   3    11802.02    11749.59    143.40 o 
  -3   3   3    17326.69    17629.01    128.16 o 
  -2   3   3     6680.16     6309.55     69.56 o 
  -1   3   3    19556.50    19981.43    128.92 o 
   0   3   3    37901.74    38436.73    181.93 o 
   1   3   3     1987.30     1749.11     33.68 o 
   2   3   3      750.10      718.11     43.19 o 
   3   3   3     2787.90     2739.50     65.78 o 
   4   3   3       65.07      204.07     57.43 o 
   5   3   3        8.40       60.33     60.65 o 
   6   3   3      182.67      259.17     70.09 o 
   7   3   3      564.16      609.78     77.08 o 
   8   3   3     1061.24     1155.05    120.68 o 
   9   3   3      326.24      313.87    118.55 o 
  10   3   3       57.11       46.18    117.96 o 
  -9   4   3     3017.26     3156.53    213.11 o 
  -8   4   3     5976.18     5683.71    206.52 o 
  -7   4   3     2508.87     2712.70    114.33 o 
  -6   4   3     3224.34     3331.31    109.02 o 
  -5   4   3     8551.93     8756.73    134.79 o 
  -4   4   3    12923.18    12771.89    131.85 o 
  -3   4   3     3079.62     3131.09     69.12 o 
  -2   4   3     1312.85     1350.71     42.77 o 
  -1   4   3     8561.67     8262.58     93.57 o 
   0   4   3       55.42      146.29     37.88 o 
   1   4   3      945.91      959.58     29.81 o 
   2   4   3       42.23       76.68     38.35 o 
   3   4   3     2765.42     2656.19     66.82 o 
   4   4   3      327.27      595.65     66.16 o 
   5   4   3       98.63      127.26     68.30 o 
   6   4   3     1571.90     1558.40     87.47 o 
   7   4   3     4732.66     4733.56    116.37 o 
   8   4   3     5923.16     5800.15    164.02 o 
   9   4   3      695.39      628.49    120.36 o 
  10   4   3      140.18      116.67    117.55 o 
  -9   5   3     1175.86     1259.15    192.26 o 
  -8   5   3     2407.64     2304.71    171.73 o 
  -7   5   3       39.31      -21.56    117.70 o 
  -6   5   3       15.24       39.05    103.20 o 
  -5   5   3      415.43      460.86     64.76 o 
  -4   5   3       49.85       94.53     52.34 o 
  -3   5   3      779.83      725.04     47.80 o 
  -2   5   3      756.83      716.74     53.78 o 
  -1   5   3     2726.18     2172.64     78.19 o 
   0   5   3     4466.76     4530.33    109.21 o 
   1   5   3     3153.45     2687.80     76.54 o 
   2   5   3     6417.40     6180.15     83.94 o 
   3   5   3    13994.53    15338.11    220.94 o 
   4   5   3    16435.70    16307.57    305.59 o 
   5   5   3     2642.13     2707.50    102.46 o 
   6   5   3     5174.66     4979.24    122.27 o 
   7   5   3     7914.28     7642.97    140.80 o 
   8   5   3     1450.00     1462.04    121.86 o 
   9   5   3       77.41       28.96    112.42 o 
  10   5   3       98.61       85.38    155.31 o 
  -8   6   3      553.26      550.57    167.75 o 
  -7   6   3     1249.43     1129.60    144.77 o 
  -6   6   3      768.01      734.27    116.92 o 
  -5   6   3     3308.84     3296.93    119.79 o 
  -4   6   3     7239.16     7198.74    149.40 o 
  -3   6   3    10256.99    10317.51    168.11 o 
  -2   6   3     2421.09     2153.15     77.79 o 
  -1   6   3    11080.83    11366.39    133.21 o 
   0   6   3    29105.05    29660.68    396.84 o 
   1   6   3     5788.66     5640.17     93.77 o 
   2   6   3     3690.39     3595.65     78.12 o 
   3   6   3     9518.65     9757.89    154.23 o 
   4   6   3     2923.31     2872.38    100.67 o 
   5   6   3     4681.74     4767.82    114.09 o 
   6   6   3     2462.08     2458.86    107.20 o 
   7   6   3      100.43      104.48     87.94 o 
   8   6   3      550.74      619.54    147.73 o 
   9   6   3      374.61      415.00    140.04 o 
  10   6   3       13.24       61.55    152.66 o 
  -8   7   3     3242.89     3126.43    211.60 o 
  -7   7   3     2224.95     2071.04    185.94 o 
  -6   7   3     2146.45     2189.53    139.14 o 
  -5   7   3     4461.97     4533.08    145.95 o 
  -4   7   3    10664.81    11009.59    250.18 o 
  -3   7   3     4483.57     4486.82    137.14 o 
  -2   7   3     2763.44     2791.69     88.40 o 
  -1   7   3     3800.83     3775.21    105.41 o 
   0   7   3     6238.34     5898.09    154.88 o 
   1   7   3     4571.73     4954.93     97.84 o 
   2   7   3       19.84       22.39     25.79 o 
   3   7   3      268.18      275.71     55.08 o 
   4   7   3       87.11      107.52     67.15 o 
   5   7   3       68.28      140.52     61.18 o 
   6   7   3      282.24      317.37     84.42 o 
   7   7   3     1598.93     1728.95    126.98 o 
   8   7   3     5064.52     4612.86    155.01 o 
   9   7   3     1350.57     1347.14    152.45 o 
  10   7   3      187.94       99.60    155.19 o 
  -7   8   3       71.53      139.15    193.59 o 
  -6   8   3      273.42      343.99    157.75 o 
  -5   8   3     1797.98     1843.00    144.82 o 
  -4   8   3     1062.32     1032.75    128.30 o 
  -3   8   3        5.00       66.56     98.42 o 
  -2   8   3      192.43      152.82     78.31 o 
  -1   8   3       16.03       71.42     45.37 o 
   0   8   3     1165.89     1086.90     64.10 o 
   1   8   3     4698.33     4868.39    106.13 o 
   2   8   3     2528.60     2259.50    127.47 o 
   3   8   3     4295.10     4360.12    108.13 o 
   4   8   3     4971.75     5159.20    133.40 o 
   5   8   3      656.26      610.01    100.06 o 
   6   8   3     5471.27     5730.42    159.94 o 
   7   8   3     5648.06     5499.83    172.73 o 
   8   8   3     1717.19     1882.08    128.83 o 
   9   8   3      445.47      320.65    159.19 o 
  10   8   3      662.32      698.97    159.39 o 
  -7   9   3      373.12      334.18    197.90 o 
  -6   9   3      127.21       36.54    187.05 o 
  -5   9   3      168.70      298.02    131.36 o 
  -4   9   3      799.00      860.11    132.53 o 
  -3   9   3     3058.56     3057.98    124.53 o 
  -2   9   3     2027.51     1931.13    103.75 o 
  -1   9   3     2822.02     2910.86    116.92 o 
   0   9   3    12891.79    12758.92    177.28 o 
   1   9   3     7452.60     7114.24    111.63 o 
   2   9   3     4604.65     4488.82     94.94 o 
   3   9   3     4536.51     4817.15    134.98 o 
   4   9   3     2108.01     2175.22    131.08 o 
   5   9   3     2846.16     2924.81    152.70 o 
   6   9   3     1437.55     1319.07    122.19 o 
   7   9   3      698.73      738.09    107.91 o 
   8   9   3      542.24      558.91    106.42 o 
   9   9   3       12.56       19.44    150.09 o 
  -6  10   3      965.87      929.05    209.92 o 
  -5  10   3     2505.48     2603.31    197.69 o 
  -4  10   3     6427.55     6156.83    162.56 o 
  -3  10   3     5149.52     4951.36    144.33 o 
  -2  10   3     2430.68     2403.61    124.33 o 
  -1  10   3     3245.39     3410.55    122.04 o 
   0  10   3    13486.10    13360.98    200.40 o 
   1  10   3     5997.06     5986.52    109.97 o 
   2  10   3      160.36      167.82     80.22 o 
   3  10   3      531.72      597.39     90.01 o 
   4  10   3     1129.57     1167.93    111.08 o 
   5  10   3      642.46      558.15    108.51 o 
   6  10   3      117.30      126.95    127.38 o 
   7  10   3      169.62      194.54    132.65 o 
   8  10   3     1324.79     1144.71    128.24 o 
   9  10   3       55.88       59.72    199.90 o 
  -5  11   3      933.54     1183.70    165.22 o 
  -4  11   3     1693.87     1737.38    132.23 o 
  -3  11   3      395.74      386.71    103.00 o 
  -2  11   3       21.07       22.25     96.23 o 
  -1  11   3      307.25      272.60    109.01 o 
   0  11   3      176.41      254.88    105.48 o 
   1  11   3      231.52      237.52    111.18 o 
   2  11   3      439.60      476.25     96.07 o 
   3  11   3     1511.67     1587.98    102.44 o 
   4  11   3     1244.33     1359.70    118.96 o 
   5  11   3      322.45      332.74    111.51 o 
   6  11   3     2326.97     2265.20    147.01 o 
   7  11   3     2228.94     2157.64    151.37 o 
   8  11   3     2715.03     2460.72    160.75 o 
  -4  12   3      395.23      295.55    120.09 o 
  -3  12   3     1376.19     1277.51    126.48 o 
  -2  12   3      942.70      894.99    115.63 o 
  -1  12   3       67.38      159.93    132.80 o 
   0  12   3     2918.07     3003.48    160.91 o 
   1  12   3     4233.21     4132.23    182.94 o 
   2  12   3     2115.94     2220.99    158.88 o 
   3  12   3     1948.74     2079.34    143.43 o 
   4  12   3     4493.81     4286.66    152.56 o 
   5  12   3     5398.62     5447.85    168.73 o 
   6  12   3     1552.25     1467.80    133.90 o 
   7  12   3     1187.47     1227.14    137.47 o 
   8  12   3      676.91      828.43    138.70 o 
  -3  13   3     3181.24     3165.48    201.90 o 
  -2  13   3     1446.94     1419.87    159.25 o 
  -1  13   3     1195.99     1437.82    169.89 o 
   0  13   3     7048.89     6889.70    206.77 o 
   1  13   3     3708.52     3814.10    175.61 o 
   2  13   3      721.83      597.40    135.13 o 
   3  13   3     1165.94     1341.30    144.14 o 
   4  13   3     1608.28     1687.91    167.88 o 
   5  13   3     1091.35     1092.88    133.84 o 
   6  13   3        8.97      -73.00    122.05 o 
   7  13   3       49.88       36.84    128.64 o 
  -1  14   3      815.75      713.92    187.25 o 
   0  14   3     1145.81     1130.08    181.59 o 
   1  14   3      150.60      150.69    149.28 o 
   2  14   3      117.88       40.34    147.70 o 
   3  14   3       69.34       93.23    170.80 o 
   4  14   3       13.32       19.01    168.87 o 
   5  14   3      152.83      218.51    172.57 o 
  -4 -13   4      284.81      365.55    210.71 o 
  -3 -13   4      286.78      488.83    178.51 o 
  -2 -13   4       12.75       38.14    201.61 o 
  -1 -13   4      873.32      880.94    213.15 o 
   0 -13   4      106.81       40.84    180.86 o 
  -6 -12   4        4.05       32.18    141.40 o 
  -5 -12   4        5.90      -61.27    135.19 o 
  -4 -12   4       15.26      -39.71    126.92 o 
  -3 -12   4     1099.51     1012.49    177.94 o 
  -2 -12   4     4416.04     4353.17    225.40 o 
  -1 -12   4     3130.61     3382.46    242.63 o 
   0 -12   4      349.13      411.79    193.41 o 
   1 -12   4     1951.23     2057.75    204.91 o 
   2 -12   4     3379.81     3606.59    229.18 o 
  -7 -11   4      904.86      848.74    144.63 o 
  -6 -11   4     2059.42     2121.48    163.70 o 
  -5 -11   4      930.70      936.54    138.41 o 
  -4 -11   4      951.57     1105.41    115.47 o 
  -3 -11   4     2534.13     2628.71    135.96 o 
  -2 -11   4     7782.63     7896.48    223.76 o 
  -1 -11   4     4178.38     4122.96    240.21 o 
   0 -11   4      417.54      501.16    184.84 o 
   1 -11   4     3033.20     3051.60    203.96 o 
   2 -11   4     3025.06     3068.90    207.89 o 
   3 -11   4      934.78     1064.09    183.14 o 
   4 -11   4      199.20      274.15    212.42 o 
  -8 -10   4      989.66     1056.60    177.62 o 
  -7 -10   4      955.82      874.92    138.62 o 
  -6 -10   4     1200.18     1068.47    144.06 o 
  -5 -10   4     2880.71     2882.07    145.06 o 
  -4 -10   4     1295.25     1305.94    112.27 o 
  -3 -10   4     2585.58     2765.96    124.82 o 
  -2 -10   4     1864.59     1786.34    109.36 o 
  -1 -10   4       34.29       61.79     85.79 o 
   0 -10   4     1057.57     1034.97    150.52 o 
   1 -10   4      311.07      284.34    129.48 o 
   2 -10   4      516.45      463.56    129.93 o 
   3 -10   4     1844.61     1768.16    170.60 o 
   4 -10   4     1706.82     1748.55    223.78 o 
   5 -10   4      574.18      476.92    215.07 o 
  -8  -9   4      711.59      674.22    165.84 o 
  -7  -9   4      449.72      446.61    126.20 o 
  -6  -9   4       21.51       68.97    110.02 o 
  -5  -9   4      297.29      297.14     98.56 o 
  -4  -9   4      260.18      308.54     93.46 o 
  -3  -9   4      157.20       99.17     91.96 o 
  -2  -9   4     3507.83     3490.28    121.80 o 
  -1  -9   4     5245.99     5151.17    130.27 o 
   0  -9   4     1863.36     1942.24    101.58 o 
   1  -9   4     2863.88     2960.16    156.54 o 
   2  -9   4     5770.35     5614.22    178.06 o 
   3  -9   4     9765.41     9412.89    214.07 o 
   4  -9   4     1724.22     1801.59    171.05 o 
   5  -9   4     1958.03     2127.92    170.57 o 
   6  -9   4     3502.73     3346.24    269.33 o 
  -9  -8   4      439.14      284.05    183.97 o 
  -8  -8   4       10.69       48.55    147.99 o 
  -7  -8   4      731.79      677.41    117.88 o 
  -6  -8   4     1051.83     1189.34    120.68 o 
  -5  -8   4     1609.03     1799.52    109.68 o 
  -4  -8   4     2924.77     3002.93    117.27 o 
  -3  -8   4     3297.01     3459.10    117.65 o 
  -2  -8   4     9000.61     9232.84    156.98 o 
  -1  -8   4     5843.35     5934.94    132.33 o 
   0  -8   4      417.33      376.60     82.27 o 
   1  -8   4     5980.42     5579.42    140.41 o 
   2  -8   4     8113.46     7732.42    160.34 o 
   3  -8   4     3355.30     3265.22    150.41 o 
   4  -8   4     1194.22     1210.87    136.96 o 
   5  -8   4     1141.92     1083.74    141.09 o 
   6  -8   4      896.06      850.01    167.19 o 
   7  -8   4      681.26      570.99    196.93 o 
  -9  -7   4      770.48      831.90    170.23 o 
  -8  -7   4     1894.44     1700.65    153.76 o 
  -7  -7   4     2120.69     1942.75    130.42 o 
  -6  -7   4     3000.24     2960.41    116.33 o 
  -5  -7   4     6570.81     6636.52    150.39 o 
  -4  -7   4     2736.62     2592.86    111.40 o 
  -3  -7   4     6518.83     6802.46    136.60 o 
  -2  -7   4     5370.75     5872.15    127.40 o 
  -1  -7   4     1654.57     1610.91     74.63 o 
   0  -7   4     2166.55     2093.56     75.19 o 
   1  -7   4      514.22      493.36     74.23 o 
   2  -7   4     1263.62     1230.01     88.80 o 
   3  -7   4       68.20       89.25     85.50 o 
   4  -7   4      187.36      374.03    110.91 o 
   5  -7   4      247.18      279.24    124.85 o 
   6  -7   4     1204.53     1247.74    161.72 o 
   7  -7   4     1837.24     1997.33    183.35 o 
 -10  -6   4     1497.97     1373.82    190.22 o 
  -9  -6   4     5945.98     5321.15    224.85 o 
  -8  -6   4     2519.90     2588.47    162.92 o 
  -7  -6   4     1242.92     1098.74    122.23 o 
  -6  -6   4     1081.88     1148.81     99.14 o 
  -5  -6   4     4486.74     4140.06    122.68 o 
  -4  -6   4     1533.95     1530.64     93.65 o 
  -3  -6   4      126.56      140.25     67.03 o 
  -2  -6   4      311.29      352.74     51.05 o 
  -1  -6   4      497.47      482.80     61.54 o 
   0  -6   4      507.96      379.93     40.48 o 
   1  -6   4      834.42      803.07     67.46 o 
   2  -6   4     7614.98     7216.94    145.99 o 
   3  -6   4    16140.57    16022.88    224.36 o 
   4  -6   4     1691.05     1721.78    120.31 o 
   5  -6   4     3119.70     3316.70    156.83 o 
   6  -6   4     6031.97     5800.54    230.86 o 
   7  -6   4     4707.23     4699.40    214.10 o 
   8  -6   4     2387.30     2476.25    200.05 o 
 -10  -5   4      476.24      431.34    168.33 o 
  -9  -5   4     1402.71     1472.36    161.01 o 
  -8  -5   4      146.19      230.28    143.70 o 
  -7  -5   4      251.93      267.53    104.58 o 
  -6  -5   4       52.30      120.07    102.20 o 
  -5  -5   4      333.52      480.88     98.96 o 
  -4  -5   4     1192.47     1128.54     88.21 o 
  -3  -5   4     1784.69     1982.79     78.27 o 
  -2  -5   4     9983.00     9964.78    183.37 o 
  -1  -5   4    14950.31    15519.74    144.72 o 
   0  -5   4     2696.98     2231.96     95.62 o 
   1  -5   4     9453.77     8951.27    119.82 o 
   2  -5   4    14391.61    14104.11    247.54 o 
   3  -5   4    15653.69    14672.53    325.81 o 
   4  -5   4     7811.99     7491.77    139.75 o 
   5  -5   4     2787.47     2666.95    124.27 o 
   6  -5   4     2109.15     2150.72    144.50 o 
   7  -5   4     2077.88     2185.68    173.58 o 
   8  -5   4      291.83      310.07    158.70 o 
 -10  -4   4        8.73      114.07    161.30 o 
  -9  -4   4      334.99      515.91    145.69 o 
  -8  -4   4     1872.64     1921.90    155.24 o 
  -7  -4   4      870.35      757.04    136.39 o 
  -6  -4   4     2000.10     1995.01    126.84 o 
  -5  -4   4     8680.18     8663.50    159.13 o 
  -4  -4   4     7737.20     8233.50    138.60 o 
  -3  -4   4    10436.64    10932.90    129.50 o 
  -2  -4   4     6806.05     7009.77     93.76 o 
  -1  -4   4    14985.18    16166.45    128.87 o 
   0  -4   4    11452.71    11917.88    227.43 o 
   1  -4   4     1779.43     1768.81     57.54 o 
   2  -4   4     7372.71     7141.54    160.14 o 
   3  -4   4      744.45      710.42     50.96 o 
   4  -4   4       71.31       94.14     78.49 o 
   5  -4   4      337.89      288.88     78.12 o 
   6  -4   4        1.40       92.90    100.45 o 
   7  -4   4     1737.53     1869.19    165.42 o 
   8  -4   4      777.48      783.69    158.16 o 
   9  -4   4      194.98      195.26    170.51 o 
 -10  -3   4      533.89      630.35    166.61 o 
  -9  -3   4     4706.52     4541.81    192.17 o 
  -8  -3   4     2451.80     2296.21    146.73 o 
  -7  -3   4     2187.15     2173.57    154.29 o 
  -6  -3   4     3477.73     3454.83    136.83 o 
  -5  -3   4    12181.19    12399.53    239.02 o 
  -4  -3   4     4886.37     4636.09    116.40 o 
  -3  -3   4       76.14       99.00     71.85 o 
  -2  -3   4      703.63      510.18     64.64 o 
  -1  -3   4      198.58      456.01     43.94 o 
   0  -3   4     1562.31     1667.46     49.03 o 
   1  -3   4        8.90       38.40     31.75 o 
   2  -3   4     1916.58     1489.59     91.08 o 
   3  -3   4     8153.13     8337.10    100.26 o 
   4  -3   4     1288.70     1312.66     83.51 o 
   5  -3   4     5227.88     5074.44    143.55 o 
   6  -3   4     7394.05     7339.08    152.56 o 
   7  -3   4     8129.77     7850.80    183.89 o 
   8  -3   4     3923.37     4120.35    179.16 o 
   9  -3   4     1182.64     1175.36    204.84 o 
 -10  -2   4     1778.40     1721.44    185.02 o 
  -9  -2   4     4327.21     4440.56    188.92 o 
  -8  -2   4     1057.73     1011.52    128.33 o 
  -7  -2   4      204.55      228.50    110.51 o 
  -6  -2   4     1415.28     1490.74    107.13 o 
  -5  -2   4     1696.39     1878.85     86.25 o 
  -4  -2   4       91.64      164.62     84.62 o 
  -3  -2   4     2136.93     2737.58     89.85 o 
  -2  -2   4     5418.76     5674.53     97.49 o 
  -1  -2   4     8793.91     8595.71     75.65 o 
   0  -2   4     3556.90     3344.95     53.95 o 
   1  -2   4     9788.13     9245.39     94.14 o 
   2  -2   4    11186.59    10976.59    108.69 o 
   3  -2   4    17997.40    17318.97    186.01 o 
   4  -2   4     6881.34     6286.81    132.34 o 
   5  -2   4     2690.68     2864.26    109.70 o 
   6  -2   4    11502.29    11258.01    193.70 o 
   7  -2   4    10067.50     9981.73    190.17 o 
   8  -2   4     1204.80     1122.11    117.37 o 
   9  -2   4      391.65      415.03    143.66 o 
 -10  -1   4      160.99      106.59    155.89 o 
  -9  -1   4       13.07       50.15    137.00 o 
  -8  -1   4      236.18      274.41    125.77 o 
  -7  -1   4      174.66      132.19    113.90 o 
  -6  -1   4     1280.07     1354.02    113.05 o 
  -5  -1   4     6906.83     6953.96    142.21 o 
  -4  -1   4     9829.78    10190.29    134.54 o 
  -3  -1   4    10883.70    11360.22    172.44 o 
  -2  -1   4     8904.58     8697.84    232.67 o 
  -1  -1   4    45901.25    49588.11    357.77 o 
   0  -1   4    20086.36    19325.72    144.07 o 
   1  -1   4     3513.16     3519.11     56.97 o 
   2  -1   4    18518.05    19597.27    160.75 o 
   3  -1   4     8026.74     7680.39    112.70 o 
   4  -1   4     3011.24     2969.43     89.85 o 
   5  -1   4     2589.05     2533.68     96.51 o 
   6  -1   4     1315.67     1372.39     94.98 o 
   7  -1   4        1.70       95.59     83.10 o 
   8  -1   4       80.94      147.56    119.81 o 
   9  -1   4       36.96       56.69    126.83 o 
  10  -1   4      287.85      289.26    143.22 o 
 -10   0   4      949.19      790.00    165.10 o 
  -9   0   4     5147.64     4922.05    190.47 o 
  -8   0   4     2085.43     2124.11    148.76 o 
  -7   0   4      978.84      951.42    106.35 o 
  -6   0   4     1655.85     1613.14    106.80 o 
  -5   0   4    15151.56    14867.56    306.96 o 
  -4   0   4     9968.21     9805.13    123.75 o 
  -3   0   4     1216.47     1028.44     57.16 o 
  -2   0   4     6773.15     6332.49    113.00 o 
  -1   0   4     5096.01     5096.50     67.77 o 
   0   0   4     5706.64     6478.30     56.91 o 
   1   0   4      477.27      519.55     40.49 o 
   2   0   4     1724.10     1906.58     53.42 o 
   3   0   4     6450.10     7299.82     84.94 o 
   4   0   4      329.64      345.91     62.07 o 
   5   0   4     1631.91     1563.23     79.46 o 
   6   0   4     4015.60     3994.51    114.12 o 
   7   0   4    10974.06    11064.90    252.28 o 
   8   0   4     4766.00     4960.24    174.71 o 
   9   0   4      646.15      815.17    134.97 o 
  10   0   4     2135.58     2216.38    171.27 o 
 -10   1   4     1907.10     1731.38    162.47 o 
  -9   1   4     4357.59     4461.90    186.73 o 
  -8   1   4     1963.36     2060.09    144.49 o 
  -7   1   4      640.79      715.91    101.21 o 
  -6   1   4     1592.64     1616.57    105.19 o 
  -5   1   4     3462.96     3346.49     84.72 o 
  -4   1   4      754.77      683.09     47.60 o 
  -3   1   4      167.05      215.22     38.89 o 
  -2   1   4      247.67      347.57     39.10 o 
  -1   1   4      214.09      260.17     29.48 o 
   0   1   4     3808.27     3465.84     40.04 o 
   1   1   4     9758.74     9813.35     80.05 o 
   2   1   4    11989.80    12791.20    114.47 o 
   3   1   4    36068.06    39714.45    280.04 o 
   4   1   4    12782.19    12769.84    231.13 o 
   5   1   4     3343.61     3124.93     88.16 o 
   6   1   4    12370.30    12729.63    173.56 o 
   7   1   4     9819.36    10069.44    208.29 o 
   8   1   4     2636.64     2953.96    152.61 o 
   9   1   4     1785.45     1716.04    144.12 o 
  10   1   4     3468.79     3332.40    169.35 o 
 -10   2   4      899.72      749.74    179.03 o 
  -9   2   4       52.83       87.15    123.38 o 
  -8   2   4        0.42       37.19    118.77 o 
  -7   2   4       32.87        5.44     92.56 o 
  -6   2   4       54.11       90.76     87.76 o 
  -5   2   4     1139.09     1011.15     76.92 o 
  -4   2   4     4671.01     4229.25     72.32 o 
  -3   2   4     6525.44     6662.27    103.40 o 
  -2   2   4     3015.48     2948.73     59.84 o 
  -1   2   4    16981.02    15619.09     76.58 o 
   0   2   4    18164.49    18135.91     70.42 o 
   1   2   4    11876.87    12335.24     92.12 o 
   2   2   4    22912.01    25273.15    152.62 o 
   3   2   4    13975.82    14887.97    131.89 o 
   4   2   4     7931.73     7858.63    108.22 o 
   5   2   4     5474.79     5340.27    140.34 o 
   6   2   4     3335.12     3374.89     99.83 o 
   7   2   4     1048.40     1120.59     97.71 o 
   8   2   4      174.83      109.80    116.62 o 
   9   2   4      120.11      150.72    114.09 o 
  10   2   4      173.22      113.51    138.64 o 
  -9   3   4     1146.35     1131.51    177.39 o 
  -8   3   4     1185.47     1275.59    126.43 o 
  -7   3   4      546.79      592.70     95.32 o 
  -6   3   4     1067.38     1242.87     95.41 o 
  -5   3   4    12240.72    11600.46    239.45 o 
  -4   3   4     8829.61     8544.85     96.38 o 
  -3   3   4     3876.56     3642.49     70.73 o 
  -2   3   4     4300.04     3816.71     67.64 o 
  -1   3   4     9740.79     9836.48     79.00 o 
   0   3   4    24508.01    24655.12    148.94 o 
   1   3   4     1983.60     2101.02     44.70 o 
   2   3   4      403.02      503.91     44.46 o 
   4   3   4       69.05      178.57     51.61 o 
   5   3   4      199.63      253.78     37.72 o 
   6   3   4      831.31      769.74     73.34 o 
   7   3   4     3891.47     4233.34    127.94 o 
   8   3   4     2204.71     2419.94    135.88 o 
   9   3   4      486.88      453.99    117.17 o 
  10   3   4     2605.98     2611.09    176.84 o 
  -9   4   4     3029.53     3165.81    213.13 o 
  -8   4   4     3199.51     3212.06    196.16 o 
  -7   4   4     1977.18     2139.67    123.04 o 
  -6   4   4     4595.91     4503.30    125.41 o 
  -5   4   4    10211.92    10177.09    132.68 o 
  -4   4   4     6746.04     6729.63    106.48 o 
  -3   4   4       57.89       74.29     43.07 o 
  -2   4   4      606.96      791.54     50.68 o 
  -1   4   4     1677.86     1551.60     50.93 o 
   0   4   4      114.67      162.30     31.99 o 
   1   4   4     2648.21     2524.82     46.08 o 
   2   4   4     3131.22     3104.96     83.72 o 
   3   4   4    14438.26    15816.83    142.24 o 
   4   4   4     3645.38     3344.85    137.63 o 
   5   4   4     3046.05     2850.35     89.19 o 
   6   4   4     8086.15     8370.14    156.83 o 
   7   4   4    11097.00    10948.46    182.17 o 
   8   4   4     4982.72     4891.41    166.10 o 
   9   4   4     2032.43     1982.48    131.47 o 
  10   4   4     4405.42     4222.40    218.50 o 
  -9   5   4     1013.28      963.19    185.01 o 
  -8   5   4      525.70      565.11    164.31 o 
  -7   5   4        6.20       10.90    146.79 o 
  -6   5   4       74.53      128.62    114.44 o 
  -5   5   4       74.54      103.22     64.21 o 
  -4   5   4     1837.97     1806.67     75.25 o 
  -3   5   4     4225.19     4310.90     84.48 o 
  -2   5   4     1906.02     1987.13     57.92 o 
  -1   5   4     2361.61     1934.28     44.82 o 
   0   5   4    12306.47    12356.38    107.90 o 
   1   5   4    10328.24    10233.29    182.46 o 
   2   5   4    13920.10    13952.03    256.23 o 
   3   5   4    14433.08    15358.14    314.29 o 
   4   5   4    19451.17    19541.93    227.42 o 
   5   5   4     7673.16     7704.72    132.08 o 
   6   5   4     5529.57     5664.31    122.58 o 
   7   5   4     6482.34     6405.86    137.43 o 
   8   5   4     1831.54     1783.10    127.27 o 
   9   5   4      736.81      632.19    152.70 o 
  10   5   4      559.56      431.66    160.16 o 
  -8   6   4      702.10      714.04    173.32 o 
  -7   6   4       40.25       38.46    148.36 o 
  -6   6   4      168.95      165.15    117.93 o 
  -5   6   4     4824.09     4743.21    164.53 o 
  -4   6   4     3917.45     3526.06    111.01 o 
  -3   6   4     3799.41     3281.31    128.00 o 
  -2   6   4      707.65      536.00     29.60 o 
  -1   6   4     7177.33     6225.93    174.01 o 
   0   6   4    20915.07    20384.81    379.39 o 
   1   6   4     6624.86     6800.84    124.63 o 
   2   6   4     4947.60     5245.78    130.29 o 
   3   6   4     3179.46     3015.73    112.87 o 
   4   6   4     2996.16     3183.57     92.26 o 
   5   6   4       40.30      129.87     66.89 o 
   6   6   4      889.91      897.25     93.34 o 
   7   6   4     1346.38     1412.71     94.86 o 
   8   6   4     1180.07     1123.80    125.86 o 
   9   6   4      112.02      141.74    155.14 o 
  10   6   4      794.06      784.41    176.41 o 
  -8   7   4     1988.73     1946.61    197.32 o 
  -7   7   4      606.41      730.66    165.43 o 
  -6   7   4     1496.50     1599.02    176.59 o 
  -5   7   4     6833.75     6835.35    177.56 o 
  -4   7   4     8380.59     8210.30    181.89 o 
  -3   7   4      520.77      510.26     88.01 o 
  -2   7   4       77.82       76.67     60.04 o 
  -1   7   4     5153.05     5074.91     96.04 o 
   0   7   4      763.36      733.04     60.67 o 
   1   7   4      170.69      203.59     64.38 o 
   2   7   4     1344.58     1270.64     79.56 o 
   3   7   4     2788.02     2870.49     87.35 o 
   4   7   4     1767.89     1729.60     91.37 o 
   5   7   4     3920.96     4025.58    125.97 o 
   6   7   4     2853.75     2796.33    132.04 o 
   7   7   4     8704.97     8705.33    238.07 o 
   8   7   4     5062.45     4727.99    171.22 o 
   9   7   4     1522.11     1488.21    193.70 o 
  10   7   4     2804.01     2610.13    192.17 o 
  -7   8   4      531.06      591.44    179.81 o 
  -6   8   4     1752.91     1592.84    190.17 o 
  -5   8   4      675.49      706.64    123.63 o 
  -4   8   4        0.17       32.34    111.51 o 
  -3   8   4      659.60      618.32     94.61 o 
  -2   8   4      621.76      633.73     92.82 o 
  -1   8   4      258.72      291.99     57.53 o 
   0   8   4     3691.23     3426.61    119.42 o 
   1   8   4     3347.00     3207.71    100.91 o 
   2   8   4     2777.03     2800.99    129.30 o 
   3   8   4     4687.95     4553.50    114.72 o 
   4   8   4    12909.26    13603.45    178.38 o 
   5   8   4     4780.21     4850.95    144.60 o 
   6   8   4     3069.86     3098.22    134.97 o 
   7   8   4     7334.33     7056.89    236.30 o 
   8   8   4     3646.26     3558.59    163.15 o 
   9   8   4     2372.60     1954.76    206.05 o 
  10   8   4     1070.53      980.59    169.87 o 
  -7   9   4      226.58      101.39    196.53 o 
  -6   9   4       30.10      -43.21    188.02 o 
  -5   9   4     1021.71      903.18    184.30 o 
  -4   9   4     2253.95     2278.69    150.37 o 
  -3   9   4     3954.08     4031.58    146.29 o 
  -2   9   4      731.21      928.64     96.67 o 
  -1   9   4     5107.22     4962.75    136.36 o 
   0   9   4    10069.84     9903.87    185.94 o 
   1   9   4     4002.81     3992.57    115.93 o 
   2   9   4     1912.58     1888.85    102.06 o 
   3   9   4     2494.09     2700.01    135.87 o 
   4   9   4     7169.02     7345.62    141.47 o 
   5   9   4     1485.48     1697.73    107.11 o 
   6   9   4      416.89      423.64    109.03 o 
   7   9   4      520.05      532.68    113.76 o 
   8   9   4        6.54      -22.78    115.86 o 
   9   9   4        5.84      -32.58    160.34 o 
  -6  10   4      663.12      761.55    211.98 o 
  -5  10   4     3608.35     3403.26    204.49 o 
  -4  10   4     4714.17     4881.30    178.39 o 
  -3  10   4      778.73      854.05    113.69 o 
  -2  10   4      958.58      934.63    103.12 o 
  -1  10   4     5193.36     5159.18    142.61 o 
   0  10   4     1568.64     1664.86    120.47 o 
   1  10   4      292.23      209.57     69.78 o 
   2  10   4      154.07       98.96     99.57 o 
   3  10   4        0.68       30.34    104.99 o 
   4  10   4      150.52      130.36    113.15 o 
   5  10   4     1592.56     1632.93    135.03 o 
   6  10   4      479.19      541.72    135.00 o 
   7  10   4     2770.37     2647.57    180.83 o 
   8  10   4     1792.51     1859.31    160.76 o 
   9  10   4     1665.92     1811.18    223.09 o 
  -5  11   4     1025.34     1025.11    171.10 o 
  -4  11   4      702.04      732.50    119.01 o 
  -3  11   4       67.49       51.51     98.11 o 
  -2  11   4       43.31       77.56    106.34 o 
  -1  11   4       91.09       71.45     99.92 o 
   0  11   4      442.82      390.26    100.80 o 
   1  11   4     1850.05     1941.00    148.72 o 
   2  11   4     1800.64     1852.84    107.13 o 
   3  11   4     1896.44     1967.97    118.72 o 
   4  11   4     5467.88     5692.94    160.70 o 
   5  11   4     3827.05     3666.44    149.65 o 
   6  11   4     2076.50     2086.37    139.31 o 
   7  11   4     4400.35     4386.11    221.42 o 
   8  11   4     3166.45     3102.39    185.60 o 
  -4  12   4      218.34      174.82    130.22 o 
  -3  12   4      321.68      365.11    116.78 o 
  -2  12   4       55.61       84.18    110.56 o 
  -1  12   4     1508.89     1662.83    147.78 o 
   0  12   4     3743.58     4048.56    207.98 o 
   1  12   4     2336.08     2388.84    187.09 o 
   2  12   4     1389.17     1349.78    150.91 o 
   3  12   4     2019.08     2279.29    166.67 o 
   4  12   4     6274.90     6015.50    171.19 o 
   5  12   4     1685.88     1645.76    133.11 o 
   6  12   4      157.69      222.77    121.25 o 
   7  12   4      672.90      692.63    141.77 o 
   8  12   4      834.58      730.03    138.11 o 
  -3  13   4      353.28      382.32    158.28 o 
  -2  13   4      370.78      422.30    158.43 o 
  -1  13   4     2363.11     2529.64    188.43 o 
   0  13   4     2236.91     2234.66    191.86 o 
   1  13   4     1947.76     1790.70    182.27 o 
   2  13   4      126.00       63.54    158.63 o 
   3  13   4      356.85      313.42    161.63 o 
   4  13   4      319.31      371.54    147.61 o 
   5  13   4       98.78       71.75    130.85 o 
   6  13   4      442.91      365.90    124.14 o 
   7  13   4     1100.10      750.16    131.76 o 
  -1  14   4      836.20      577.05    191.71 o 
   0  14   4        0.21       77.70    152.92 o 
   1  14   4      497.63      564.34    160.39 o 
   2  14   4      491.72      461.17    159.94 o 
   3  14   4      254.97      275.66    154.67 o 
   4  14   4     1184.86     1280.83    175.47 o 
   5  14   4     2244.93     2258.17    186.02 o 
  -5 -12   5      537.99      635.15    156.52 o 
  -4 -12   5      554.01      600.92    176.59 o 
  -3 -12   5     1513.29     1673.28    193.08 o 
  -2 -12   5     3614.98     3564.08    250.30 o 
  -1 -12   5     1739.96     1871.41    218.32 o 
   0 -12   5      759.55      788.13    183.16 o 
   1 -12   5     2605.57     2767.75    216.87 o 
  -6 -11   5     2582.23     2682.93    177.71 o 
  -5 -11   5     3538.96     3418.28    162.34 o 
  -4 -11   5     3449.09     3347.79    143.18 o 
  -3 -11   5     5543.75     5246.30    167.44 o 
  -2 -11   5     4539.19     4420.70    218.91 o 
  -1 -11   5     2910.50     2761.74    223.85 o 
   0 -11   5     1364.45     1639.96    204.87 o 
   1 -11   5      960.00     1126.04    178.92 o 
   2 -11   5     1061.53     1162.55    185.39 o 
   3 -11   5      187.91      182.66    202.39 o 
  -7 -10   5     1064.76      906.67    151.98 o 
  -6 -10   5     2470.02     2579.46    154.82 o 
  -5 -10   5     2828.80     2832.07    146.60 o 
  -4 -10   5     1811.53     1850.35    122.70 o 
  -3 -10   5      924.51     1115.85    109.52 o 
  -2 -10   5     1322.87     1438.72    110.35 o 
  -1 -10   5      521.44      549.70    124.26 o 
   0 -10   5       66.39      103.22    143.85 o 
   1 -10   5       42.04       35.69    131.51 o 
   2 -10   5     1064.79     1125.46    147.61 o 
   3 -10   5      407.69      500.74    151.61 o 
   4 -10   5       47.32       32.21    199.78 o 
  -8  -9   5       21.28       23.43    150.67 o 
  -7  -9   5       30.56       -1.76    121.95 o 
  -6  -9   5      382.65      391.58    111.50 o 
  -5  -9   5        7.92       32.38    100.48 o 
  -4  -9   5       23.84       13.15     95.94 o 
  -3  -9   5      860.53      889.56    103.12 o 
  -2  -9   5     2844.61     2837.55    118.72 o 
  -1  -9   5     3225.76     3099.91    124.03 o 
   0  -9   5     1363.76     1382.43    112.13 o 
   1  -9   5     3447.08     3662.49    175.82 o 
   2  -9   5     7041.30     6926.61    206.86 o 
   3  -9   5     2389.95     2659.55    153.61 o 
   4  -9   5      457.40      523.32    157.93 o 
   5  -9   5     1318.96     1370.93    170.39 o 
  -9  -8   5      571.76      497.16    192.02 o 
  -8  -8   5      741.52      618.24    154.04 o 
  -7  -8   5     1788.75     1659.24    138.40 o 
  -6  -8   5     3691.94     3629.66    137.88 o 
  -5  -8   5     4493.16     4404.69    131.98 o 
  -4  -8   5     4114.29     4221.65    131.36 o 
  -3  -8   5     4157.53     4379.52    131.23 o 
  -2  -8   5     7566.30     7639.97    149.76 o 
  -1  -8   5     9175.51     9397.67    165.36 o 
   0  -8   5     3429.86     3452.12    116.67 o 
   1  -8   5     2519.62     2320.93    129.58 o 
   2  -8   5     2993.42     2858.66    148.64 o 
   3  -8   5     1090.50     1247.36    132.64 o 
   4  -8   5      724.85      820.91    156.58 o 
   5  -8   5     1624.41     1419.95    152.69 o 
   6  -8   5      366.60      305.33    160.15 o 
  -9  -7   5     4831.98     4409.31    225.98 o 
  -8  -7   5     3498.12     3344.62    201.36 o 
  -7  -7   5     2660.51     2577.53    143.60 o 
  -6  -7   5     5933.17     5868.58    147.10 o 
  -5  -7   5     7836.98     7890.75    147.10 o 
  -4  -7   5     3555.91     3876.32    124.88 o 
  -3  -7   5     1709.91     1713.60    103.75 o 
  -2  -7   5     5163.14     5409.43    128.93 o 
  -1  -7   5     3374.61     3408.88    110.74 o 
   0  -7   5     4014.07     4105.95    129.91 o 
   1  -7   5     1571.13     1423.15     77.39 o 
   2  -7   5      264.68      277.10     97.47 o 
   3  -7   5        7.66       48.94     89.43 o 
   4  -7   5       68.68        8.00    112.83 o 
   5  -7   5       64.40        1.29    126.96 o 
   6  -7   5     2540.79     2790.86    190.02 o 
   7  -7   5     1506.79     1598.77    179.42 o 
  -9  -6   5     1787.55     1626.34    183.24 o 
  -8  -6   5       64.58       40.85    147.42 o 
  -7  -6   5      317.07      236.47    113.44 o 
  -6  -6   5     1417.00     1353.67    109.44 o 
  -5  -6   5      418.68      458.27     94.10 o 
  -4  -6   5      179.28      245.97     83.04 o 
  -3  -6   5       44.32       50.42     65.07 o 
  -2  -6   5      160.21      198.91     79.86 o 
  -1  -6   5     1313.41     1263.25     76.19 o 
   0  -6   5     2137.17     1795.67     76.91 o 
   1  -6   5     5600.58     5247.46    126.44 o 
   2  -6   5    10729.52    10481.24    166.15 o 
   3  -6   5     4782.83     4518.11    123.64 o 
   4  -6   5     1071.03     1075.57    119.49 o 
   5  -6   5     2972.46     3056.90    158.82 o 
   6  -6   5     6492.98     6565.33    271.02 o 
   7  -6   5     1115.06     1098.44    165.82 o 
   8  -6   5      182.29      165.97    171.15 o 
  -9  -5   5       58.47      157.41    147.46 o 
  -8  -5   5       12.81       39.45    146.27 o 
  -7  -5   5     1206.92     1222.64    120.98 o 
  -6  -5   5      909.82      918.67    112.35 o 
  -5  -5   5     2793.16     2945.08    129.95 o 
  -4  -5   5     5963.21     6221.23    128.42 o 
  -3  -5   5     5590.46     6091.34    103.76 o 
  -2  -5   5    11744.04    12129.97    149.92 o 
  -1  -5   5    14813.58    15113.19    167.75 o 
   0  -5   5     8646.08     8778.60    158.37 o 
   1  -5   5     8246.78     7526.70    273.12 o 
   2  -5   5     8803.04     8742.87    147.37 o 
   3  -5   5     4394.09     4024.59    101.88 o 
   4  -5   5      460.65      598.15    108.64 o 
   5  -5   5     1412.51     1412.80    133.93 o 
   6  -5   5     1902.22     1872.42    146.79 o 
   7  -5   5       68.76      200.09    144.18 o 
   8  -5   5       82.17      111.81    145.84 o 
 -10  -4   5     1050.55      830.44    186.20 o 
  -9  -4   5     3640.59     3748.79    209.50 o 
  -8  -4   5     2170.58     2017.09    151.50 o 
  -7  -4   5     1121.75     1104.94    147.62 o 
  -6  -4   5     8333.48     8398.15    172.57 o 
  -5  -4   5    14937.52    14972.13    200.54 o 
  -4  -4   5     6038.20     6439.25    140.37 o 
  -3  -4   5     4403.87     4509.08    109.03 o 
  -2  -4   5    11431.35    12067.12    140.28 o 
  -1  -4   5    11798.03    12322.55    131.22 o 
   0  -4   5    11281.93    11353.30    223.78 o 
   1  -4   5      644.19      537.35     39.12 o 
   2  -4   5     1505.58     1267.59     64.67 o 
   3  -4   5      746.94      707.47     57.12 o 
   4  -4   5     1161.97     1035.58     74.42 o 
   5  -4   5      983.11      814.13     85.70 o 
   6  -4   5     2400.65     2405.02    146.90 o 
   7  -4   5     1341.59     1378.29    159.91 o 
   8  -4   5      119.91      172.66    138.80 o 
   9  -4   5       43.16      117.08    201.56 o 
 -10  -3   5     3194.41     3127.62    212.85 o 
  -9  -3   5     4187.87     4381.75    215.24 o 
  -8  -3   5     1248.25     1306.46    134.28 o 
  -7  -3   5     1560.73     1672.42    132.85 o 
  -6  -3   5     3419.58     3194.99    142.67 o 
  -5  -3   5     3611.26     3643.14    124.82 o 
  -4  -3   5     3206.24     3336.56    111.83 o 
  -3  -3   5      240.02      341.76     75.98 o 
  -2  -3   5      285.43      320.05     68.63 o 
  -1  -3   5      528.79      645.04     49.92 o 
   0  -3   5      216.84      468.56     39.35 o 
   1  -3   5      958.63      977.79     49.20 o 
   2  -3   5     6380.10     6426.56    100.23 o 
   3  -3   5     5143.83     4849.17     98.16 o 
   4  -3   5     1525.33     1475.69     70.28 o 
   5  -3   5     2219.15     2132.53     90.49 o 
   6  -3   5     7275.88     7588.46    166.95 o 
   7  -3   5     3943.96     4035.43    190.19 o 
   8  -3   5     1012.30     1096.57    147.03 o 
   9  -3   5       80.34      241.88    188.32 o 
 -10  -2   5      431.49      486.55    166.17 o 
  -9  -2   5      230.15      195.16    150.20 o 
  -8  -2   5       36.51       70.20    118.26 o 
  -7  -2   5      383.73      315.18    110.86 o 
  -6  -2   5       95.95      106.73     97.32 o 
  -5  -2   5     1657.55     1926.26    119.99 o 
  -4  -2   5     6497.43     6768.82    147.64 o 
  -3  -2   5     3294.93     3691.16     97.93 o 
  -2  -2   5     7576.27     7864.05    112.11 o 
  -1  -2   5    10160.59     9308.30    123.29 o 
   0  -2   5    12301.56    12387.87    122.19 o 
   1  -2   5     7546.60     6665.89     81.16 o 
   2  -2   5     9899.05     9267.43    112.05 o 
   3  -2   5    13854.97    13330.60    163.32 o 
   4  -2   5     7448.57     7080.90     97.92 o 
   5  -2   5     6482.65     6378.99    143.37 o 
   6  -2   5     6632.03     6486.34    145.78 o 
   7  -2   5      622.80      731.64    113.97 o 
   8  -2   5       36.58      129.03    114.53 o 
   9  -2   5      381.90      466.69    160.18 o 
 -10  -1   5        9.04       59.35    159.05 o 
  -9  -1   5     2377.25     2221.31    182.41 o 
  -8  -1   5     2799.63     2718.74    156.37 o 
  -7  -1   5      742.21      730.58    120.23 o 
  -6  -1   5     7472.99     6934.43    210.46 o 
  -5  -1   5    13967.36    13986.82    234.87 o 
  -4  -1   5    11611.41    11766.83    140.48 o 
  -3  -1   5    13083.68    13539.72    239.37 o 
  -2  -1   5    13084.61    13480.42    164.32 o 
  -1  -1   5    21632.96    21538.93    236.15 o 
   0  -1   5    26103.98    26679.06    217.91 o 
   1  -1   5     2806.15     2823.70     56.56 o 
   2  -1   5     8867.35     8715.73    129.96 o 
   3  -1   5     4907.47     4603.48     71.30 o 
   4  -1   5     3233.51     3348.40    100.09 o 
   5  -1   5     2677.35     2613.74    108.25 o 
   6  -1   5        5.09       62.69     86.64 o 
   7  -1   5       15.40       88.61     90.70 o 
   8  -1   5      470.28      611.20    126.94 o 
   9  -1   5       91.24      157.67    141.11 o 
  10  -1   5      726.70      949.12    172.42 o 
 -10   0   5     1795.86     1696.39    181.56 o 
  -9   0   5     2610.14     2764.27    186.58 o 
  -8   0   5      908.32      862.89    132.75 o 
  -7   0   5     1007.40     1125.27    122.39 o 
  -6   0   5     5352.12     5319.66    159.12 o 
  -5   0   5    10853.37     9953.94    194.95 o 
  -4   0   5     8509.64     8589.56    118.01 o 
  -3   0   5      754.53     1198.86     63.81 o 
  -2   0   5     3619.19     3499.66    104.64 o 
  -1   0   5     4235.92     4000.87     75.94 o 
   0   0   5      146.52      230.41     40.24 o 
   1   0   5     1793.29     2151.28     58.77 o 
   2   0   5     2189.86     2386.58     53.93 o 
   3   0   5      283.03      276.11     49.80 o 
   4   0   5      754.20      831.98     55.47 o 
   5   0   5     1816.56     1774.04     90.45 o 
   6   0   5     5809.38     6052.22    132.85 o 
   7   0   5     6054.88     6083.69    140.82 o 
   8   0   5     1289.86     1308.81    132.54 o 
   9   0   5      150.74      191.96    141.08 o 
  10   0   5     3148.02     2930.46    203.16 o 
 -10   1   5      742.43      771.84    166.68 o 
  -9   1   5     1590.98     1644.77    152.22 o 
  -8   1   5       43.53      126.43    121.33 o 
  -7   1   5      281.26      220.56    110.00 o 
  -6   1   5     1630.10     1555.60    122.79 o 
  -5   1   5      267.26      315.44     51.61 o 
  -4   1   5       29.27       68.41     52.68 o 
  -3   1   5      130.97       99.49     35.27 o 
  -2   1   5     3494.03     3366.54     64.64 o 
  -1   1   5     4708.54     4680.23    104.78 o 
   0   1   5    10656.32    11022.62     95.19 o 
   1   1   5     8302.56     7891.19     97.48 o 
   2   1   5    11999.28    11889.05    104.05 o 
   3   1   5    15540.05    15477.45    187.86 o 
   4   1   5     9796.29     9243.24    154.21 o 
   5   1   5     2228.90     2126.07     84.38 o 
   6   1   5     7523.43     7660.92    131.20 o 
   7   1   5     4424.50     4264.70    114.20 o 
   8   1   5     1040.85     1006.57    128.40 o 
   9   1   5      586.94      712.76    130.63 o 
  10   1   5      195.63      333.86    159.54 o 
  -9   2   5     1006.51      896.37    135.88 o 
  -8   2   5      846.27      726.06    120.28 o 
  -7   2   5       23.71      -10.63    106.58 o 
  -6   2   5     2681.81     2754.49    112.86 o 
  -5   2   5     6622.96     6347.02    121.73 o 
  -4   2   5    11322.56    11125.33    138.37 o 
  -3   2   5     8353.91     8552.95    115.75 o 
  -2   2   5    10710.05    11246.84    108.82 o 
  -1   2   5    38999.75    39181.62    250.99 o 
   0   2   5    40507.73    42903.99    263.69 o 
   1   2   5     4640.31     4208.72     77.14 o 
   2   2   5     9407.84     9252.24    117.08 o 
   3   2   5    13203.38    13521.38    149.99 o 
   4   2   5     7518.64     7788.06    143.78 o 
   5   2   5     2301.98     2190.33     69.40 o 
   6   2   5      283.57      270.71     74.86 o 
   7   2   5      693.56      666.22     94.76 o 
   8   2   5       38.17       27.88    114.34 o 
   9   2   5      577.34      537.41    128.88 o 
  10   2   5       56.01      267.86    142.85 o 
  -9   3   5     3804.48     3519.69    216.53 o 
  -8   3   5     2700.75     2839.60    145.92 o 
  -7   3   5     1089.79     1112.09    116.31 o 
  -6   3   5     3512.88     3631.64    117.24 o 
  -5   3   5    12570.37    12046.97    189.99 o 
  -4   3   5    11507.74    11590.67    129.14 o 
  -3   3   5      491.74      418.90     49.48 o 
  -2   3   5    11341.44    11181.48    134.78 o 
  -1   3   5     6463.75     6221.35     65.03 o 
   0   3   5     2991.69     2457.90     42.08 o 
   1   3   5      395.43      418.76     41.12 o 
   2   3   5      146.79      218.99     46.15 o 
   3   3   5     2974.14     3749.38     95.44 o 
   4   3   5       14.80       86.42     61.91 o 
   5   3   5       29.91       71.59     52.27 o 
   6   3   5      866.50      850.63     56.12 o 
   7   3   5     3714.92     4061.66    128.22 o 
   8   3   5     1996.76     1829.84    126.69 o 
   9   3   5      374.97      306.35    138.49 o 
  10   3   5     2563.00     2505.97    174.77 o 
  -9   4   5     2174.50     2159.91    199.27 o 
  -8   4   5      298.38      419.92    155.01 o 
  -7   4   5      189.50      213.02    101.20 o 
  -6   4   5     2016.36     2077.56    103.58 o 
  -5   4   5      411.08      422.59     68.38 o 
  -4   4   5       16.24      112.67     59.87 o 
  -3   4   5       71.92      138.67     54.35 o 
  -2   4   5      213.25      232.46     55.24 o 
  -1   4   5      467.83      610.82     49.01 o 
   0   4   5     3301.90     3289.86     54.42 o 
   1   4   5     6366.38     6283.62     78.16 o 
   2   4   5     3408.66     3399.22     78.18 o 
   3   4   5     9342.06     8734.66    114.63 o 
   4   4   5    14822.10    15673.36    268.69 o 
   5   4   5     4944.43     4580.42     96.16 o 
   6   4   5     9077.09     9072.90    139.33 o 
   7   4   5     6593.72     6319.53    151.70 o 
   8   4   5     2847.72     2855.89    141.60 o 
   9   4   5     1678.58     1635.45    148.85 o 
  10   4   5     1238.55     1336.34    182.50 o 
  -8   5   5      249.23      141.54    155.03 o 
  -7   5   5       76.59       79.17    145.60 o 
  -6   5   5      701.73      577.80    137.45 o 
  -5   5   5     1486.78     1476.39     79.73 o 
  -4   5   5     6515.37     6591.20    115.98 o 
  -3   5   5     2448.35     2324.75     77.09 o 
  -2   5   5     8089.20     8000.73    115.73 o 
  -1   5   5    22351.25    22278.38    243.14 o 
   0   5   5    18403.37    18015.92    217.37 o 
   1   5   5     4866.68     4536.73     87.21 o 
   2   5   5    10710.76    10376.04    110.64 o 
   3   5   5    16929.46    17840.21    282.90 o 
   4   5   5    11352.99    11100.11    232.37 o 
   5   5   5     3170.89     3323.63     92.63 o 
   6   5   5     1106.99     1087.37     84.19 o 
   7   5   5     2263.52     2108.25    100.71 o 
   8   5   5      595.76      585.26    103.31 o 
   9   5   5      474.57      617.34    149.75 o 
  10   5   5       22.30       91.69    147.20 o 
  -8   6   5     1115.75     1128.85    179.53 o 
  -7   6   5      802.92      717.22    153.59 o 
  -6   6   5     1812.09     1955.90    164.09 o 
  -5   6   5     6675.08     6946.73    170.27 o 
  -4   6   5     4939.76     4713.04    104.56 o 
  -3   6   5      969.84      922.66     53.65 o 
  -2   6   5    11058.50    10331.80    214.18 o 
  -1   6   5    11784.05    11345.35    156.69 o 
   0   6   5    12369.82    12242.04    142.41 o 
   1   6   5     1883.33     1640.56     62.81 o 
   2   6   5      718.67      741.58     53.31 o 
   3   6   5     5946.99     6011.09    115.43 o 
   4   6   5      391.81      453.62     72.73 o 
   5   6   5        1.49       30.20     36.00 o 
   6   6   5      410.05      393.96     82.60 o 
   7   6   5      270.44      246.16     96.16 o 
   8   6   5      121.27      173.23    119.18 o 
   9   6   5       61.61      112.28    151.43 o 
  10   6   5     1409.75     1439.52    189.97 o 
  -8   7   5      404.50      683.40    198.76 o 
  -7   7   5      358.59      546.57    183.85 o 
  -6   7   5     1385.00     1554.02    183.59 o 
  -5   7   5     2470.54     2540.58    134.13 o 
  -4   7   5     2026.81     2129.10    125.16 o 
  -3   7   5      705.25      592.65     58.78 o 
  -2   7   5      783.79      635.25     43.00 o 
  -1   7   5      455.86      404.09     33.47 o 
   0   7   5      141.97      171.93     47.53 o 
   1   7   5     1411.28     1452.12     90.39 o 
   2   7   5      746.53      851.85     76.05 o 
   3   7   5     2950.56     2869.40     86.05 o 
   4   7   5     6860.73     7177.44    181.36 o 
   5   7   5     4032.81     4142.58    135.60 o 
   6   7   5     3889.17     3781.40    160.38 o 
   7   7   5     2722.58     2721.14    125.84 o 
   8   7   5     1995.60     1887.89    156.35 o 
   9   7   5     1023.30     1036.24    182.96 o 
  10   7   5     1196.20     1433.86    194.99 o 
  -7   8   5        8.68       84.53    178.17 o 
  -6   8   5       66.84       76.79    164.85 o 
  -5   8   5      368.47      354.86    152.63 o 
  -4   8   5     2324.37     2128.51    130.80 o 
  -3   8   5      473.29      518.29     89.96 o 
  -2   8   5     3347.01     3271.01    123.62 o 
  -1   8   5     8481.87     8305.18    123.70 o 
   0   8   5     9238.04     9126.32    149.93 o 
   1   8   5     4218.55     4151.48    124.18 o 
   2   8   5     5011.57     4750.50    139.66 o 
   3   8   5     8762.77     8453.82    242.77 o 
   4   8   5    13566.12    13930.37    291.80 o 
   5   8   5     6775.24     6889.99    174.62 o 
   6   8   5     1449.91     1495.20    111.79 o 
   7   8   5     3406.08     3165.62    144.01 o 
   8   8   5     2600.41     2390.64    171.48 o 
   9   8   5     1016.18      772.29    213.70 o 
  10   8   5      215.11       60.02    192.80 o 
  -6   9   5     1611.22     1886.96    217.13 o 
  -5   9   5     4238.65     4121.59    243.08 o 
  -4   9   5     5123.31     4801.01    166.69 o 
  -3   9   5     1805.18     1958.71    110.69 o 
  -2   9   5     3744.43     3776.60    127.29 o 
  -1   9   5     7773.36     7792.33    157.76 o 
   0   9   5     9121.96     8924.99    201.77 o 
   1   9   5     1693.90     1569.68    109.34 o 
   2   9   5     2900.54     2955.03    143.55 o 
   3   9   5    11388.13    11981.16    205.31 o 
   4   9   5     6635.28     6528.67    139.99 o 
   5   9   5      880.80      933.99     99.64 o 
   6   9   5        8.62       73.73     96.19 o 
   7   9   5       65.55       79.42    116.40 o 
   8   9   5        3.59      -33.25    124.28 o 
   9   9   5       28.86      115.14    180.62 o 
  -6  10   5      529.89      752.33    206.71 o 
  -5  10   5     1703.64     1934.06    193.31 o 
  -4  10   5     1608.64     1956.93    155.22 o 
  -3  10   5      586.16      574.22    109.43 o 
  -2  10   5     1046.20     1159.85    109.01 o 
  -1  10   5     1175.83     1217.91    103.26 o 
   0  10   5       62.05      123.86     86.88 o 
   1  10   5      128.68      129.33     92.50 o 
   2  10   5       39.08       43.05    109.85 o 
   3  10   5       18.44       60.95    109.60 o 
   4  10   5      612.02      664.36    120.25 o 
   5  10   5     2737.90     2678.94    148.59 o 
   6  10   5     2132.51     2152.87    148.35 o 
   7  10   5     1712.62     1811.42    159.06 o 
   8  10   5     2521.72     2482.24    171.74 o 
   9  10   5     1705.51     2101.10    277.75 o 
  -5  11   5       33.02      152.66    156.00 o 
  -4  11   5       51.12        2.29    129.41 o 
  -3  11   5       34.83      -34.51    110.84 o 
  -2  11   5      315.72      358.11    123.82 o 
  -1  11   5     1361.43     1401.82    111.12 o 
   0  11   5     3618.18     3499.49    150.01 o 
   1  11   5     2319.84     2417.49    157.29 o 
   2  11   5     1348.93     1361.43    124.00 o 
   3  11   5     3085.87     3032.97    151.14 o 
   4  11   5     8480.89     8731.45    204.26 o 
   5  11   5     5063.37     4887.38    178.12 o 
   6  11   5      736.22      750.22    135.08 o 
   7  11   5     2329.41     2622.75    174.95 o 
   8  11   5     2670.69     2517.50    167.42 o 
  -4  12   5     1811.55     1641.72    188.02 o 
  -3  12   5     1163.67     1263.35    137.52 o 
  -2  12   5     1941.76     2194.16    200.88 o 
  -1  12   5     7706.79     7524.32    243.79 o 
   0  12   5     6768.64     6707.75    236.65 o 
   1  12   5     1591.85     1552.97    157.77 o 
   2  12   5     2253.90     2301.32    167.83 o 
   3  12   5     5985.85     6031.83    210.98 o 
   4  12   5     6260.61     6350.94    175.01 o 
   5  12   5     1136.18     1146.42    127.67 o 
   6  12   5      300.80      242.20    123.73 o 
   7  12   5      705.36      672.10    141.53 o 
   8  12   5      533.50      326.08    149.02 o 
  -3  13   5      494.60      497.22    176.49 o 
  -2  13   5     1257.72     1375.87    158.49 o 
  -1  13   5     2142.84     2237.82    209.41 o 
   0  13   5     1359.58     1284.44    177.60 o 
   1  13   5      113.39      149.90    162.96 o 
   2  13   5       18.92       80.06    160.39 o 
   3  13   5      892.52      742.56    154.55 o 
   4  13   5       30.96       91.41    149.52 o 
   5  13   5      781.54      698.43    141.34 o 
   6  13   5      257.11      278.81    126.14 o 
   7  13   5      159.64      188.83    137.88 o 
  -1  14   5      165.81      118.37    164.72 o 
   0  14   5     1013.61      908.10    185.25 o 
   1  14   5      549.12      688.16    177.25 o 
   2  14   5      235.79      140.83    173.38 o 
   3  14   5     1134.64     1110.96    186.63 o 
   4  14   5     3565.84     3644.16    226.79 o 
   5  14   5     2292.03     2251.28    188.79 o 
  -4 -12   6      875.97      969.16    180.11 o 
  -3 -12   6     1834.94     1937.46    199.29 o 
  -2 -12   6     1546.20     1560.98    220.84 o 
  -1 -12   6     1383.03     1253.80    214.46 o 
   0 -12   6     1897.26     2050.04    210.20 o 
  -6 -11   6     3910.44     4003.01    195.26 o 
  -5 -11   6     2522.11     2557.50    168.88 o 
  -4 -11   6      608.08      629.00    123.97 o 
  -3 -11   6     1413.12     1332.09    130.84 o 
  -2 -11   6      502.42      433.95    193.08 o 
  -1 -11   6     1141.46     1243.05    201.31 o 
   0 -11   6      496.69      474.81    175.84 o 
   1 -11   6       83.49      201.10    173.25 o 
   2 -11   6        5.88       61.24    178.62 o 
   3 -11   6      257.90      227.54    239.17 o 
  -7 -10   6     2113.41     1951.76    184.55 o 
  -6 -10   6     3926.41     3540.07    182.44 o 
  -5 -10   6     2275.46     2214.52    132.00 o 
  -4 -10   6      282.32      283.79    104.24 o 
  -3 -10   6        7.04      -11.57    110.29 o 
  -2 -10   6        0.51        7.99    113.85 o 
  -1 -10   6       33.31      -13.30    147.39 o 
   0 -10   6      232.76      210.14    137.37 o 
   1 -10   6      777.27      872.56    146.97 o 
   2 -10   6     2784.75     2846.62    177.48 o 
   3 -10   6      440.76      541.26    191.59 o 
   4 -10   6       94.63      275.69    205.82 o 
  -8  -9   6      344.34      248.28    159.17 o 
  -7  -9   6      257.74      279.28    136.01 o 
  -6  -9   6      209.93      179.13    120.82 o 
  -5  -9   6      569.68      608.86    103.85 o 
  -4  -9   6      577.67      561.79    105.66 o 
  -3  -9   6     1944.26     1916.52    117.92 o 
  -2  -9   6     1759.56     1908.12    126.03 o 
  -1  -9   6     1236.05     1114.91    120.65 o 
   0  -9   6     3087.47     2937.04    132.44 o 
   1  -9   6     3740.71     3850.01    181.64 o 
   2  -9   6     4159.72     4061.55    184.70 o 
   3  -9   6     1825.43     1913.44    159.55 o 
   4  -9   6     1169.54     1132.40    175.49 o 
   5  -9   6     1860.47     2018.59    183.87 o 
  -8  -8   6      155.39      134.64    150.43 o 
  -7  -8   6      227.09      126.35    127.48 o 
  -6  -8   6     3980.61     3948.51    163.84 o 
  -5  -8   6     3791.08     3674.43    129.26 o 
  -4  -8   6     2277.61     2346.08    113.85 o 
  -3  -8   6     4495.06     4651.64    135.68 o 
  -2  -8   6     2561.89     2481.79    113.76 o 
  -1  -8   6     6423.05     6266.38    148.21 o 
   0  -8   6     2502.51     2384.73    127.31 o 
   1  -8   6     1227.86     1208.95    122.30 o 
   2  -8   6     1263.21     1313.62    143.92 o 
   3  -8   6      111.43      131.33    130.42 o 
   4  -8   6      461.75      508.61    159.21 o 
   5  -8   6       43.06       85.97    150.91 o 
   6  -8   6      550.00      452.81    163.68 o 
  -9  -7   6     2808.15     2647.38    206.02 o 
  -8  -7   6     1397.20     1331.22    179.13 o 
  -7  -7   6     1598.20     1907.05    156.18 o 
  -6  -7   6     7915.70     7395.27    160.79 o 
  -5  -7   6     5267.06     5179.20    139.34 o 
  -4  -7   6      688.54      738.43     93.08 o 
  -3  -7   6      394.73      341.04     91.64 o 
  -2  -7   6     2032.63     2163.85    108.75 o 
  -1  -7   6     1893.33     2049.53    109.29 o 
   0  -7   6       13.30       -9.87     88.58 o 
   1  -7   6      261.52      209.87    108.43 o 
   2  -7   6     2987.15     3021.33    130.57 o 
   3  -7   6      828.72      776.40    124.54 o 
   4  -7   6      346.15      380.79    122.51 o 
   5  -7   6     2930.50     2992.15    181.29 o 
   6  -7   6     3322.97     3621.51    208.40 o 
   7  -7   6     2652.59     2623.55    206.45 o 
  -9  -6   6     1040.93     1071.20    177.80 o 
  -8  -6   6      122.83      129.99    153.88 o 
  -7  -6   6      985.48     1001.58    137.42 o 
  -6  -6   6     1876.85     1814.15    118.96 o 
  -5  -6   6        0.38       75.87     90.45 o 
  -4  -6   6        4.24      -18.47     87.27 o 
  -3  -6   6      906.07     1043.16     90.68 o 
  -2  -6   6      979.81     1024.34     92.56 o 
  -1  -6   6      815.41      717.61     98.11 o 
   0  -6   6     4686.17     4479.39    123.65 o 
   1  -6   6     4018.42     3940.72    144.73 o 
   2  -6   6     7857.28     7470.41    156.05 o 
   3  -6   6     5831.20     5869.87    153.14 o 
   4  -6   6     3197.63     3251.42    149.79 o 
   5  -6   6     2696.01     2735.98    172.02 o 
   6  -6   6     4618.80     4466.01    210.50 o 
   7  -6   6     1646.96     1721.80    183.92 o 
  -9  -5   6      110.63      189.88    154.75 o 
  -8  -5   6       12.54       37.81    149.51 o 
  -7  -5   6      226.86      187.05    141.80 o 
  -6  -5   6     1471.73     1302.38    118.39 o 
  -5  -5   6     3347.79     3396.62    135.59 o 
  -4  -5   6     3281.28     3427.71    118.98 o 
  -3  -5   6     3738.59     3815.37     96.23 o 
  -2  -5   6     6023.18     6039.93    132.36 o 
  -1  -5   6    16987.54    17652.72    181.51 o 
   0  -5   6     4510.23     4301.36     94.29 o 
   1  -5   6     3276.05     2917.07    151.83 o 
   2  -5   6     2949.96     3005.08     98.03 o 
   3  -5   6      772.56      719.74    101.53 o 
   4  -5   6      745.69      712.26    114.28 o 
   5  -5   6      194.82      143.76    130.60 o 
   6  -5   6      228.02      286.59    131.74 o 
   7  -5   6        4.26       75.22    151.97 o 
   8  -5   6        1.13       71.88    158.85 o 
  -9  -4   6     3062.71     2961.09    205.85 o 
  -8  -4   6     1795.80     1700.97    170.06 o 
  -7  -4   6     1970.67     1923.52    165.27 o 
  -6  -4   6    15630.54    15629.83    218.70 o 
  -5  -4   6    12667.68    12471.04    192.12 o 
  -4  -4   6     2634.80     2718.13    109.95 o 
  -3  -4   6     3292.35     3347.43    105.48 o 
  -2  -4   6     7525.86     7709.21    134.09 o 
  -1  -4   6     3983.74     3956.13    102.61 o 
   0  -4   6      554.17      467.00     50.42 o 
   1  -4   6      231.18      307.05     41.01 o 
   2  -4   6      236.70      353.94     58.68 o 
   3  -4   6       25.01       72.10     70.64 o 
   4  -4   6      205.52      244.98     85.52 o 
   5  -4   6     1221.26     1213.21    131.23 o 
   6  -4   6     1482.89     1605.97    144.31 o 
   7  -4   6     2151.25     2467.00    179.80 o 
   8  -4   6      540.73      490.45    156.39 o 
  -9  -3   6     3196.51     3264.67    208.67 o 
  -8  -3   6      593.11      638.41    141.98 o 
  -7  -3   6     1997.30     1963.62    141.07 o 
  -6  -3   6     4355.09     4235.27    141.74 o 
  -5  -3   6     1311.86     1359.63    107.61 o 
  -4  -3   6      337.66      310.72     86.86 o 
  -3  -3   6        6.95       25.53     70.54 o 
  -2  -3   6      654.03      859.93     63.35 o 
  -1  -3   6      217.15      419.97     49.57 o 
   0  -3   6     3157.15     2700.95     69.48 o 
   1  -3   6     2344.46     2084.34     60.96 o 
   2  -3   6     8872.23     8818.84    119.33 o 
   3  -3   6     9040.98     8910.33    138.32 o 
   4  -3   6     4816.68     4643.39    102.08 o 
   5  -3   6     3688.75     3683.72    132.08 o 
   6  -3   6     9323.55     9611.38    233.17 o 
   7  -3   6     4760.85     4563.81    200.09 o 
   8  -3   6      693.52      951.55    158.58 o 
   9  -3   6     2093.49     1933.96    222.25 o 
 -10  -2   6      695.30      597.31    172.09 o 
  -9  -2   6      129.42      171.80    153.71 o 
  -8  -2   6       27.80       80.30    134.32 o 
  -7  -2   6      140.21      143.04    110.50 o 
  -6  -2   6      492.60      540.99    102.90 o 
  -5  -2   6     2760.16     2910.19    120.16 o 
  -4  -2   6     1474.00     1477.51     93.72 o 
  -3  -2   6      232.29      193.61     62.90 o 
  -2  -2   6     8173.98     7832.46    225.54 o 
  -1  -2   6    19101.10    18094.46    198.35 o 
   0  -2   6     5828.93     5472.89     72.54 o 
   1  -2   6    12775.14    13505.17    119.69 o 
   2  -2   6    17145.81    17578.24    168.07 o 
   3  -2   6    11939.04    11750.68    148.70 o 
   4  -2   6     3909.34     3609.57     79.25 o 
   5  -2   6      439.01      449.65     82.62 o 
   6  -2   6      429.25      494.44     90.71 o 
   7  -2   6      435.57      393.34    140.20 o 
   8  -2   6      306.44      338.88    139.08 o 
   9  -2   6       48.03        7.62    182.43 o 
 -10  -1   6      967.01     1028.24    183.07 o 
  -9  -1   6     2237.31     2185.91    181.52 o 
  -8  -1   6     1091.93     1089.43    159.27 o 
  -7  -1   6      634.16      588.28    121.25 o 
  -6  -1   6    11279.88    10837.89    164.89 o 
  -5  -1   6    12091.70    11762.27    174.00 o 
  -4  -1   6     2948.95     2860.40     90.01 o 
  -3  -1   6     5156.12     4778.84    163.65 o 
  -2  -1   6    10367.48    10128.37    148.16 o 
  -1  -1   6    14240.19    14319.64    218.48 o 
   0  -1   6     4617.61     4486.53     76.21 o 
   1  -1   6     1475.76     1550.07     46.24 o 
   2  -1   6      487.61      379.99     42.45 o 
   3  -1   6     2204.04     1952.34    104.44 o 
   4  -1   6       48.44       45.45     52.78 o 
   5  -1   6      542.26      667.50     89.40 o 
   6  -1   6     1942.56     2069.90    116.24 o 
   7  -1   6     2544.30     2600.49    128.69 o 
   8  -1   6      735.39      980.41    172.71 o 
   9  -1   6     1054.42     1311.12    183.28 o 
  -9   0   6     3023.77     3137.39    199.34 o 
  -8   0   6     4005.88     3791.76    192.81 o 
  -7   0   6     4611.63     4769.76    166.21 o 
  -6   0   6     8464.57     8533.91    184.93 o 
  -5   0   6     5601.15     5173.58    105.93 o 
  -4   0   6     1193.28     1072.32     71.64 o 
  -3   0   6      884.19      884.51     52.19 o 
  -2   0   6     5182.04     5531.29     96.47 o 
  -1   0   6      532.82      498.27     35.58 o 
   0   0   6      967.98      833.61     48.89 o 
   1   0   6      116.09      263.31     35.59 o 
   2   0   6     1764.49     1725.40     66.69 o 
   3   0   6     6112.34     5919.00     88.91 o 
   4   0   6     3847.66     3840.90     86.99 o 
   5   0   6     4319.94     4514.85    117.33 o 
   6   0   6     6940.38     7025.84    157.27 o 
   7   0   6     5117.40     5265.08    142.18 o 
   8   0   6     2202.32     2323.18    138.20 o 
   9   0   6     4070.42     4132.44    227.75 o 
  10   0   6     2773.73     2771.91    225.42 o 
  -9   1   6     1264.91     1365.53    171.21 o 
  -8   1   6      653.43      634.99    130.82 o 
  -7   1   6     1717.17     1844.34    134.54 o 
  -6   1   6     1187.51     1202.47    118.16 o 
  -5   1   6      387.76      410.75     61.99 o 
  -4   1   6      609.84      553.25     49.90 o 
  -3   1   6       50.78       71.79     47.20 o 
  -2   1   6     7753.83     8023.61    106.07 o 
  -1   1   6     6939.02     6277.70    109.82 o 
   0   1   6     4510.15     3889.11     80.51 o 
   1   1   6     8432.57     8361.09    120.99 o 
   2   1   6     9605.70     8886.19    112.13 o 
   3   1   6    13538.65    13092.61    153.02 o 
   4   1   6     9797.31     9614.20    139.85 o 
   5   1   6     4125.99     3776.96    183.62 o 
   6   1   6     3334.88     3374.19    107.29 o 
   7   1   6     3857.78     3407.99    118.04 o 
   8   1   6     1106.80     1100.79    126.68 o 
   9   1   6      255.92      334.67    163.15 o 
  10   1   6      231.01      349.31    179.95 o 
  -9   2   6       20.39      165.98    137.96 o 
  -8   2   6      263.72      254.52    113.45 o 
  -7   2   6      524.44      532.19    109.57 o 
  -6   2   6     6392.72     6368.03    158.59 o 
  -5   2   6     6445.08     6251.50    120.51 o 
  -4   2   6     3336.38     3132.22     95.00 o 
  -3   2   6     6196.75     6146.10    120.83 o 
  -2   2   6    15165.02    16347.04    197.91 o 
  -1   2   6    36165.82    36427.57    232.22 o 
   0   2   6     7384.95     6967.12     67.24 o 
   1   2   6     1748.94     1780.02     67.09 o 
   2   2   6     6776.85     6991.23    134.59 o 
   3   2   6     9704.51    10064.95    141.68 o 
   4   2   6      537.14      529.85     69.95 o 
   5   2   6       22.25       76.28     62.61 o 
   6   2   6      199.62      269.99     43.20 o 
   7   2   6        3.28       59.90     92.76 o 
   8   2   6       51.94       58.73    111.99 o 
   9   2   6      900.13      861.40    153.75 o 
  10   2   6     2950.47     2947.94    223.12 o 
  -9   3   6     1591.56     1738.05    216.89 o 
  -8   3   6     2922.40     3020.87    149.85 o 
  -7   3   6     2161.30     2162.71    130.49 o 
  -6   3   6     9149.77     9037.80    177.69 o 
  -5   3   6    12558.22    11631.58    244.58 o 
  -4   3   6     3003.86     2882.42     93.94 o 
  -3   3   6     1897.70     2040.04     91.97 o 
  -2   3   6     8115.51     7420.73    102.17 o 
  -1   3   6     3614.97     3405.80     53.66 o 
   0   3   6       14.47       49.32     35.49 o 
   1   3   6      325.16      451.85     38.70 o 
   2   3   6     1174.36     1190.82     63.18 o 
   3   3   6      180.02      239.60     70.54 o 
   4   3   6      726.11      584.50     54.94 o 
   5   3   6     4489.08     4806.26    101.65 o 
   6   3   6     4941.54     5016.23    108.66 o 
   7   3   6     5314.75     5533.70    141.72 o 
   8   3   6     2928.12     3019.75    157.84 o 
   9   3   6     3142.92     3215.30    184.92 o 
  10   3   6     3005.07     3023.04    233.77 o 
  -9   4   6     2857.52     3098.98    245.11 o 
  -8   4   6     1643.30     1614.53    174.84 o 
  -7   4   6     1092.04     1192.00    117.33 o 
  -6   4   6      576.76      601.78    100.56 o 
  -5   4   6        6.77       31.12     61.63 o 
  -4   4   6      181.06      211.83     59.53 o 
  -3   4   6      723.08      753.03     60.36 o 
  -2   4   6      363.99      286.98     41.10 o 
  -1   4   6     1371.03     1350.16     51.49 o 
   0   4   6     4506.75     4116.57     74.11 o 
   1   4   6     1969.23     1577.75     61.11 o 
   2   4   6     1805.79     1594.35     77.16 o 
   3   4   6    14279.14    13597.23    257.50 o 
   4   4   6    14061.14    15112.05    219.81 o 
   5   4   6     5565.92     5622.21    104.23 o 
   6   4   6     4503.25     4338.31    151.20 o 
   7   4   6     8738.75     8582.39    169.67 o 
   8   4   6     3383.34     3355.37    145.39 o 
   9   4   6      756.84      742.20    137.64 o 
  10   4   6      243.43      194.97    160.52 o 
  -8   5   6        2.47       34.52    155.15 o 
  -7   5   6       15.33       -1.18    144.04 o 
  -6   5   6      855.18      853.97    144.14 o 
  -5   5   6     1222.05     1108.56     88.53 o 
  -4   5   6     2442.49     2326.00     88.34 o 
  -3   5   6      442.96      403.08     69.43 o 
  -2   5   6     2957.83     2864.37     91.21 o 
  -1   5   6    26148.93    26060.31    197.38 o 
   0   5   6     7470.58     6949.42     87.19 o 
   1   5   6     3776.02     4196.78     75.34 o 
   2   5   6     8392.08     7748.44    212.63 o 
   3   5   6    10604.60    10450.76    218.64 o 
   4   5   6     3466.82     3204.58     75.60 o 
   5   5   6      329.05      314.99     62.99 o 
   6   5   6       30.35       84.17     72.26 o 
   7   5   6      223.95      217.36     89.23 o 
   8   5   6        7.96       53.11    131.26 o 
   9   5   6      369.93      417.19    165.30 o 
  10   5   6      737.21      860.53    157.43 o 
  -8   6   6     1991.47     1805.77    215.15 o 
  -7   6   6     1692.10     1644.42    196.28 o 
  -6   6   6     5077.33     5230.18    227.94 o 
  -5   6   6     8727.86     8548.76    223.67 o 
  -4   6   6     4455.09     4238.73    106.46 o 
  -3   6   6     5644.06     5556.04    102.90 o 
  -2   6   6    15200.72    15214.22    163.28 o 
  -1   6   6    11722.39    11743.22    123.90 o 
   0   6   6      978.30      867.14     53.09 o 
   1   6   6      274.87      249.85     46.32 o 
   2   6   6       26.58       30.17     50.71 o 
   3   6   6     2230.52     2447.86     86.56 o 
   4   6   6      143.39      120.60     61.96 o 
   5   6   6     1057.88     1035.43     72.22 o 
   6   6   6      125.83      205.36     71.12 o 
   7   6   6      842.63      865.25    115.86 o 
   8   6   6     1623.10     1831.40    159.74 o 
   9   6   6     2804.68     2845.63    198.99 o 
  10   6   6     2403.57     2255.01    193.34 o 
  -7   7   6     2206.90     2102.59    208.95 o 
  -6   7   6     1913.06     2118.57    197.26 o 
  -5   7   6     1668.64     1531.52    171.08 o 
  -4   7   6      703.58      721.28    106.21 o 
  -3   7   6      255.48      275.37     58.68 o 
  -2   7   6     1105.74     1004.40     71.15 o 
  -1   7   6       18.79       45.74     35.93 o 
   0   7   6     2447.11     2528.66     93.70 o 
   1   7   6     1274.60      955.47     83.19 o 
   2   7   6      765.07      708.29     75.18 o 
   3   7   6     7182.19     7219.74    178.77 o 
   4   7   6     4294.42     4087.06    117.45 o 
   5   7   6     1904.69     1976.15    117.15 o 
   6   7   6     3454.10     3226.19    143.28 o 
   7   7   6     7726.45     7190.46    204.17 o 
   8   7   6     5036.84     4678.99    246.30 o 
   9   7   6     2652.06     2544.82    243.57 o 
  10   7   6     1687.18     1303.48    211.17 o 
  -7   8   6        7.81      -63.59    180.08 o 
  -6   8   6      243.08      258.00    164.98 o 
  -5   8   6       22.27      117.75    152.71 o 
  -4   8   6      740.81      695.88    123.36 o 
  -3   8   6      106.93       60.76     83.21 o 
  -2   8   6     1208.30     1185.09     92.30 o 
  -1   8   6    12677.82    12499.74    150.66 o 
   0   8   6     3783.73     3269.59    138.55 o 
   1   8   6     2195.54     2047.31    104.21 o 
   2   8   6     4134.84     3813.09    150.88 o 
   3   8   6    12214.68    12404.51    248.93 o 
   4   8   6     5781.90     6229.00    186.31 o 
   5   8   6      856.83      867.40    124.02 o 
   6   8   6      455.70      580.65    106.79 o 
   7   8   6     2010.03     1949.22    158.87 o 
   8   8   6      764.52      735.55    156.41 o 
   9   8   6      146.52      130.54    195.96 o 
  10   8   6       53.83      201.95    218.84 o 
  -6   9   6     2690.14     2524.16    216.93 o 
  -5   9   6     3629.37     3613.89    212.12 o 
  -4   9   6     1603.12     1499.75    141.61 o 
  -3   9   6     1052.60     1094.09    102.98 o 
  -2   9   6     4760.48     4722.56    137.51 o 
  -1   9   6     9045.03     8366.84    164.01 o 
   0   9   6     4892.85     4731.80    128.92 o 
   1   9   6     1402.56     1477.04     87.24 o 
   2   9   6     1368.07     1239.68    130.12 o 
   3   9   6     3908.38     4190.57    168.27 o 
   4   9   6       15.87       52.86    114.27 o 
   5   9   6       86.84      144.54    115.83 o 
   6   9   6       50.55      120.28     97.41 o 
   7   9   6      612.09      625.15    116.42 o 
   8   9   6      785.31      866.27    145.21 o 
   9   9   6     1349.93     1361.52    184.96 o 
  -6  10   6     1008.46     1261.27    196.51 o 
  -5  10   6     1831.05     1984.90    193.47 o 
  -4  10   6     1202.37     1191.24    147.71 o 
  -3  10   6      749.99      736.08     99.80 o 
  -2  10   6     1939.17     1743.66    118.49 o 
  -1  10   6      943.02      850.95     99.47 o 
   0  10   6        1.03       32.67     83.60 o 
   1  10   6      136.04       32.65    141.00 o 
   2  10   6      122.80      136.11    114.70 o 
   3  10   6     2041.75     2051.07    148.74 o 
   4  10   6     2016.36     1979.40    139.39 o 
   5  10   6     1616.01     1579.36    138.74 o 
   6  10   6     2254.43     2309.20    153.02 o 
   7  10   6     3251.62     3351.40    181.02 o 
   8  10   6     3646.75     3619.68    211.88 o 
   9  10   6     1366.05     1692.72    234.55 o 
  -5  11   6      199.08      231.99    198.62 o 
  -4  11   6       12.46      -99.15    145.06 o 
  -3  11   6      203.43      102.75    142.73 o 
  -2  11   6       80.86       19.30    139.05 o 
  -1  11   6     1942.61     1977.62    138.81 o 
   0  11   6     1368.13     1316.51    157.36 o 
   1  11   6     1233.99     1290.45    162.62 o 
   2  11   6      972.95     1136.02    165.96 o 
   3  11   6     6338.41     6113.90    184.51 o 
   4  11   6     2797.79     3080.96    157.49 o 
   5  11   6      892.84      962.88    136.59 o 
   6  11   6     1109.78     1166.47    143.54 o 
   7  11   6     3083.26     3024.67    182.42 o 
   8  11   6     1426.66     1490.61    168.60 o 
  -4  12   6     1437.19     1528.02    225.57 o 
  -3  12   6     1685.63     1732.81    212.45 o 
  -2  12   6     2757.31     2721.20    244.13 o 
  -1  12   6     3986.68     4078.39    236.77 o 
   0  12   6     3628.55     3472.12    194.24 o 
   1  12   6     1118.68     1063.20    150.93 o 
   2  12   6     1927.45     1712.19    163.42 o 
   3  12   6     3883.09     3929.98    193.96 o 
   4  12   6      512.25      536.26    131.70 o 
   5  12   6      263.82      262.37    131.76 o 
   6  12   6       65.34      120.88    134.37 o 
   7  12   6       71.78       38.44    149.62 o 
   8  12   6        3.86       38.99    144.54 o 
  -2  13   6     1383.33     1548.39    199.25 o 
  -1  13   6     1196.84     1078.39    180.40 o 
   0  13   6      299.61      282.49    163.41 o 
   1  13   6       35.91      -89.14    166.71 o 
   2  13   6       81.33      100.27    143.88 o 
   3  13   6      141.68      211.66    151.50 o 
   4  13   6      176.15      299.43    153.70 o 
   5  13   6      261.96      387.10    138.79 o 
   6  13   6      416.28      402.89    130.87 o 
   7  13   6     1082.11     1093.91    153.76 o 
  -1  14   6       27.60       66.83    186.54 o 
   0  14   6       80.79       82.13    173.99 o 
   1  14   6      149.73      183.91    176.09 o 
   2  14   6      117.34      212.18    174.75 o 
   3  14   6     2314.64     2248.55    213.31 o 
   4  14   6     1270.07     1660.41    199.03 o 
   5  14   6      640.19      634.56    166.92 o 
  -2 -12   7     3692.43     3960.81    267.31 o 
  -5 -11   7     1048.66     1035.25    162.59 o 
  -4 -11   7      730.40      755.79    142.75 o 
  -3 -11   7      768.37      760.76    139.45 o 
  -2 -11   7     2301.40     2337.18    201.56 o 
  -1 -11   7      526.82      642.59    179.10 o 
   0 -11   7      411.38      333.82    175.74 o 
   1 -11   7        9.20      -35.98    175.31 o 
   2 -11   7        1.88       19.21    177.94 o 
  -6 -10   7      393.00      380.71    159.38 o 
  -5 -10   7       27.62       30.12    121.61 o 
  -4 -10   7      102.53      162.52    116.29 o 
  -3 -10   7      405.11      276.17    113.81 o 
  -2 -10   7       15.89        2.10    117.63 o 
  -1 -10   7      502.76      461.99    160.18 o 
   0 -10   7      873.51      854.48    155.23 o 
   1 -10   7     1732.29     2027.26    172.02 o 
   2 -10   7     1539.75     1714.55    170.37 o 
   3 -10   7     1161.40     1318.52    205.72 o 
  -7  -9   7      190.58      283.73    144.92 o 
  -6  -9   7     1759.94     1667.64    155.79 o 
  -5  -9   7     2835.57     2740.65    149.51 o 
  -4  -9   7     2202.37     2267.49    121.12 o 
  -3  -9   7     3327.76     3317.07    136.20 o 
  -2  -9   7     9335.16     9164.71    212.24 o 
  -1  -9   7     3880.97     3790.80    158.26 o 
   0  -9   7     2431.22     2387.32    133.87 o 
   1  -9   7     5090.90     5227.44    205.45 o 
   2  -9   7     4412.19     4247.06    194.37 o 
   3  -9   7     2873.50     2816.47    181.52 o 
   4  -9   7     2319.11     2337.52    203.40 o 
  -8  -8   7       75.83       52.47    153.71 o 
  -7  -8   7     2035.34     1995.16    156.31 o 
  -6  -8   7     6448.58     6475.54    193.58 o 
  -5  -8   7     2887.87     2910.87    146.47 o 
  -4  -8   7     1378.00     1418.11    114.90 o 
  -3  -8   7     2775.84     2862.99    117.68 o 
  -2  -8   7     6637.31     6577.28    165.34 o 
  -1  -8   7     2344.47     2484.00    140.26 o 
   0  -8   7     1213.51     1275.80    130.91 o 
   1  -8   7      895.86      876.75    125.49 o 
   2  -8   7     1379.50     1385.63    151.87 o 
   3  -8   7      660.13      674.30    143.90 o 
   4  -8   7        8.12       54.41    158.27 o 
   5  -8   7      338.29      333.72    158.13 o 
  -8  -7   7      132.57      143.21    139.09 o 
  -7  -7   7     1490.96     1451.86    143.29 o 
  -6  -7   7     1633.46     1750.28    128.81 o 
  -5  -7   7     1256.14     1225.74    119.16 o 
  -4  -7   7      230.82      215.92     94.87 o 
  -3  -7   7      400.91      350.71     93.86 o 
  -2  -7   7      293.63      319.02     89.05 o 
  -1  -7   7      641.57      519.27     88.99 o 
   0  -7   7      518.47      506.13    114.69 o 
   1  -7   7     1788.80     1723.53    131.61 o 
   2  -7   7     2640.28     2705.21    133.91 o 
   3  -7   7     1856.18     1951.15    144.80 o 
   4  -7   7     2862.53     2742.35    178.24 o 
   5  -7   7     2461.29     2496.34    181.73 o 
   6  -7   7     2755.78     2735.40    199.84 o 
  -9  -6   7       25.23      198.88    167.73 o 
  -8  -6   7       22.37      -19.60    160.35 o 
  -7  -6   7      166.94      146.35    149.15 o 
  -6  -6   7      173.15      277.75    109.85 o 
  -5  -6   7     2108.81     2185.73    113.87 o 
  -4  -6   7      662.06      739.14     94.47 o 
  -3  -6   7     2067.00     2111.00    109.38 o 
  -2  -6   7    11400.25    11306.79    185.02 o 
  -1  -6   7     4885.30     4708.09    145.34 o 
   0  -6   7     4107.56     4056.47    122.97 o 
   1  -6   7     6339.71     6225.27    171.48 o 
   2  -6   7     7046.77     6806.45    154.59 o 
   3  -6   7     5066.97     4957.43    153.42 o 
   4  -6   7     3832.27     3760.68    162.13 o 
   5  -6   7     2167.94     2224.83    170.96 o 
   6  -6   7     1508.59     1536.71    172.48 o 
   7  -6   7      959.42     1033.42    175.26 o 
  -9  -5   7      870.68      769.46    168.98 o 
  -8  -5   7      110.46       44.12    156.56 o 
  -7  -5   7     1767.20     1760.48    173.83 o 
  -6  -5   7     6580.09     6383.82    194.41 o 
  -5  -5   7     4649.34     4902.06    138.59 o 
  -4  -5   7     3188.76     3352.96    120.14 o 
  -3  -5   7     6612.40     6775.57    134.82 o 
  -2  -5   7    15129.07    15423.19    213.19 o 
  -1  -5   7     7947.97     7970.91    159.23 o 
   0  -5   7     1145.01     1170.13     89.69 o 
   1  -5   7     3527.89     3438.75    139.01 o 
   2  -5   7     7577.65     7795.78    168.32 o 
   3  -5   7     4577.24     4474.88    144.73 o 
   4  -5   7     2395.12     2191.34    137.78 o 
   5  -5   7      131.88      215.60    136.40 o 
   6  -5   7        4.85       50.83    130.77 o 
   7  -5   7       33.04      -74.77    157.73 o 
   8  -5   7        9.12      150.87    165.16 o 
  -9  -4   7      602.53      636.04    162.68 o 
  -8  -4   7     1251.45     1363.38    171.55 o 
  -7  -4   7     2790.78     2520.97    175.01 o 
  -6  -4   7     4951.51     4915.17    177.53 o 
  -5  -4   7     3863.71     3784.31    127.19 o 
  -4  -4   7      481.05      530.69     89.68 o 
  -3  -4   7     2207.05     2164.66     97.40 o 
  -2  -4   7     3348.50     3357.44    132.02 o 
  -1  -4   7       31.08      107.65     72.37 o 
   0  -4   7       43.67       88.18     46.03 o 
   1  -4   7      410.05      357.96     41.44 o 
   2  -4   7      331.04      373.05     65.89 o 
   3  -4   7      212.98      251.38     80.60 o 
   4  -4   7     2076.47     2225.82    102.65 o 
   5  -4   7     3214.98     3199.92    172.41 o 
   6  -4   7     2908.18     2939.68    164.02 o 
   7  -4   7     2221.83     2327.55    183.47 o 
   8  -4   7      757.87      952.51    170.83 o 
  -9  -3   7      378.84      409.68    166.04 o 
  -8  -3   7       35.96       46.42    141.71 o 
  -7  -3   7      541.32      525.06    146.56 o 
  -6  -3   7      107.21      262.59    121.78 o 
  -5  -3   7      934.98     1162.89    104.71 o 
  -4  -3   7       98.25      126.51     78.77 o 
  -3  -3   7     1154.13     1281.44     69.08 o 
  -2  -3   7     7384.15     6878.40    153.89 o 
  -1  -3   7     6710.80     6613.97    110.77 o 
   0  -3   7     6086.51     5303.40    116.20 o 
   1  -3   7     4414.56     4096.89     87.55 o 
   2  -3   7    10580.35    10124.91    132.88 o 
   3  -3   7     9928.57     9532.21    151.28 o 
   4  -3   7     7888.45     7792.58    144.97 o 
   5  -3   7     4888.03     5042.76    157.15 o 
   6  -3   7     3780.24     3867.25    166.87 o 
   7  -3   7     2890.33     3028.71    185.77 o 
   8  -3   7     1817.80     1635.10    174.31 o 
  -9  -2   7      256.23      310.95    159.61 o 
  -8  -2   7      140.16      133.72    146.09 o 
  -7  -2   7      856.09      939.56    146.14 o 
  -6  -2   7     2843.31     2843.75    127.30 o 
  -5  -2   7     2025.08     2164.43     97.78 o 
  -4  -2   7     2184.76     2096.10     77.21 o 
  -3  -2   7     3464.89     2954.42    174.83 o 
  -2  -2   7    21811.74    22452.56    216.92 o 
  -1  -2   7    25839.94    25015.34    411.16 o 
   0  -2   7     3632.44     3374.02     70.75 o 
   1  -2   7    10004.38     9964.59    113.40 o 
   2  -2   7    15171.28    14701.47    166.03 o 
   3  -2   7     7212.79     7062.85    134.01 o 
   4  -2   7     3659.45     3431.87     89.25 o 
   5  -2   7      140.10      236.29     99.73 o 
   6  -2   7      711.09      693.93    110.52 o 
   7  -2   7     1099.00     1059.76    133.61 o 
   8  -2   7      450.02      372.82    176.42 o 
   9  -2   7        3.53        6.28    164.90 o 
  -9  -1   7      264.75      330.49    162.29 o 
  -8  -1   7      701.13      829.10    158.38 o 
  -7  -1   7     1845.65     1737.60    161.69 o 
  -6  -1   7     5876.44     5761.63    143.61 o 
  -5  -1   7     7209.44     7090.61    146.14 o 
  -4  -1   7      884.43      753.28     53.77 o 
  -3  -1   7     4873.03     4925.97    145.72 o 
  -2  -1   7    14183.68    13839.91    165.48 o 
  -1  -1   7     4883.49     5306.11    100.50 o 
   0  -1   7       88.75      116.41     50.89 o 
   1  -1   7       22.64       58.38     29.29 o 
   2  -1   7      426.52      592.99     70.20 o 
   3  -1   7      136.61      185.88     53.54 o 
   4  -1   7     2564.45     2460.41    100.66 o 
   5  -1   7     2216.63     2360.64    107.67 o 
   6  -1   7     1197.34     1267.76    121.75 o 
   7  -1   7     1269.43     1387.84    130.28 o 
   8  -1   7       90.13      155.13    154.22 o 
   9  -1   7     1477.29     1586.57    209.99 o 
  -9   0   7     2329.84     2207.60    189.06 o 
  -8   0   7      294.46      324.66    146.46 o 
  -7   0   7     1276.93     1226.40    155.22 o 
  -6   0   7      897.40      864.22    113.58 o 
  -5   0   7       79.83      124.61     79.78 o 
  -4   0   7      114.22       99.74     53.59 o 
  -3   0   7       16.13       75.15     57.60 o 
  -2   0   7      338.63      435.03     66.14 o 
  -1   0   7     3622.19     4031.40     97.53 o 
   0   0   7     3485.16     3049.24     75.20 o 
   1   0   7     1403.54     1238.22     49.30 o 
   2   0   7     8079.91     7865.01     99.97 o 
   3   0   7     9852.27     9118.65    109.38 o 
   4   0   7     6793.87     6498.58    127.25 o 
   5   0   7     5545.16     5489.35    135.48 o 
   6   0   7     6308.68     6325.41    136.65 o 
   7   0   7     5603.79     5571.44    147.05 o 
   8   0   7     2836.07     2891.79    205.32 o 
   9   0   7     1480.94     1704.79    195.83 o 
  -9   1   7       80.70      138.93    147.13 o 
  -8   1   7      169.08      141.24    143.17 o 
  -7   1   7      304.54      284.90    135.48 o 
  -6   1   7     2154.21     2330.44    131.29 o 
  -5   1   7     3832.85     3749.65    116.94 o 
  -4   1   7     4752.61     4848.80    111.87 o 
  -3   1   7     1409.39     1448.05     61.11 o 
  -2   1   7    15431.20    15101.84    196.98 o 
  -1   1   7    29478.47    29520.68    463.14 o 
   0   1   7     3339.25     2901.02     87.02 o 
   1   1   7    10170.52     9990.34    132.95 o 
   2   1   7    23920.35    23609.91    195.91 o 
   3   1   7    23347.45    23671.60    230.99 o 
   4   1   7    11762.64    11927.25    143.61 o 
   5   1   7     1613.49     1564.67     83.90 o 
   6   1   7     4647.75     4576.13    123.63 o 
   7   1   7     2857.25     2884.12    122.02 o 
   8   1   7     1573.02     1752.36    184.14 o 
   9   1   7      279.22      286.47    167.14 o 
  10   1   7        0.35       44.95    178.52 o 
  -9   2   7      192.94      212.20    144.26 o 
  -8   2   7      737.10      749.83    138.04 o 
  -7   2   7     1323.68     1308.89    137.29 o 
  -6   2   7     3721.57     3660.37    137.00 o 
  -5   2   7     8191.34     8215.81    140.33 o 
  -4   2   7     1751.44     1639.68     99.43 o 
  -3   2   7     4647.64     4197.10     87.58 o 
  -2   2   7    13885.16    12946.37    216.42 o 
  -1   2   7     8445.43     6869.62    145.09 o 
   0   2   7      359.68      294.85     39.78 o 
   1   2   7     1184.26     1104.13     56.87 o 
   2   2   7     5918.53     6285.84    132.04 o 
   3   2   7     2616.88     2665.11    101.06 o 
   4   2   7      453.33      521.79     93.90 o 
   5   2   7       29.65       74.16     74.77 o 
   6   2   7      217.93      321.43     90.86 o 
   7   2   7     1328.75     1267.37    105.93 o 
   8   2   7      183.61      319.03    123.83 o 
   9   2   7     1621.59     1399.01    179.99 o 
  10   2   7     1343.95     1383.49    197.40 o 
  -9   3   7      559.75      826.38    205.17 o 
  -8   3   7      419.97      471.71    133.09 o 
  -7   3   7     2727.31     2609.90    136.48 o 
  -6   3   7     2319.31     2404.33    124.82 o 
  -5   3   7     1324.09     1294.82     88.63 o 
  -4   3   7      197.43      224.22     82.46 o 
  -3   3   7      305.21      295.68     82.89 o 
  -2   3   7     1710.90     1427.32     64.51 o 
  -1   3   7      110.21      209.26     40.30 o 
   0   3   7      981.98      939.98     45.37 o 
   1   3   7      701.12      784.63     48.33 o 
   2   3   7     2757.40     2927.36    105.17 o 
   3   3   7     7379.73     7612.38    194.09 o 
   4   3   7     5692.44     5595.89    131.67 o 
   5   3   7     5048.48     5320.71    129.93 o 
   6   3   7     5226.41     4827.27    113.78 o 
   7   3   7     5116.46     5192.28    179.00 o 
   8   3   7     3026.25     3307.57    162.29 o 
   9   3   7     1568.49     1867.32    167.91 o 
  10   3   7     1829.86     1851.35    247.21 o 
  -8   4   7      323.94      284.99    182.52 o 
  -7   4   7       63.68      135.25    104.39 o 
  -6   4   7        1.97       48.77     98.36 o 
  -5   4   7       94.17      143.00     80.95 o 
  -4   4   7     1192.56     1123.12     93.99 o 
  -3   4   7     1034.89     1095.56     92.25 o 
  -2   4   7     8337.77     8456.77    126.11 o 
  -1   4   7    16137.26    16286.50    162.11 o 
   0   4   7     2716.63     2312.81     55.71 o 
   1   4   7     6041.16     5575.23     92.78 o 
   2   4   7    21230.44    22332.14    290.63 o 
   3   4   7    26898.94    26907.23    408.80 o 
   4   4   7     8520.94     8676.02    150.51 o 
   5   4   7     2816.13     2460.07    151.28 o 
   6   4   7     8779.46     8416.62    158.67 o 
   7   4   7     4987.26     5126.31    147.87 o 
   8   4   7     1875.57     1925.41    139.54 o 
   9   4   7      342.14      412.25    157.72 o 
  10   4   7      452.08      478.27    193.47 o 
  -8   5   7       94.92       83.07    185.20 o 
  -7   5   7      796.78      784.68    179.35 o 
  -6   5   7     2332.33     2567.53    197.30 o 
  -5   5   7     4441.62     4189.27    124.98 o 
  -4   5   7      849.06      868.87     90.12 o 
  -3   5   7     2749.74     2585.13     83.24 o 
  -2   5   7    10425.07    10026.40    148.90 o 
  -1   5   7    15912.21    15315.95    128.49 o 
   0   5   7     4114.31     3666.64     73.56 o 
   1   5   7     3089.96     3248.59     84.89 o 
   2   5   7    12470.10    12153.87    260.05 o 
   3   5   7     7131.23     7154.32    140.07 o 
   4   5   7     1090.65     1069.44     77.22 o 
   5   5   7      241.14      242.20     49.45 o 
   6   5   7      192.73      212.90     75.09 o 
   7   5   7        2.03       93.53     96.44 o 
   8   5   7       58.23       22.07    134.10 o 
   9   5   7      643.12      644.24    167.11 o 
  10   5   7      448.91      543.39    179.98 o 
  -8   6   7      354.23      504.22    197.79 o 
  -7   6   7     1075.35     1182.42    191.85 o 
  -6   6   7     1465.01     1610.95    183.85 o 
  -5   6   7     4564.51     4816.82    212.33 o 
  -4   6   7     3270.27     3131.84    106.13 o 
  -3   6   7     1693.86     1581.45     87.64 o 
  -2   6   7     1224.97     1113.32     75.52 o 
  -1   6   7      620.94      583.25     59.70 o 
   0   6   7       43.28       90.08     46.90 o 
   1   6   7       67.99       84.68     52.94 o 
   2   6   7       27.02       71.32     48.27 o 
   3   6   7     2616.13     2546.03    116.01 o 
   4   6   7     2443.74     1834.30    115.74 o 
   5   6   7     1353.98     1224.14     61.55 o 
   6   6   7     2115.73     2242.97    123.68 o 
   7   6   7     5381.15     5182.22    159.76 o 
   8   6   7     3998.45     4054.54    184.03 o 
   9   6   7     1275.52     1533.51    208.10 o 
  10   6   7     1623.55     1784.58    206.08 o 
  -7   7   7      143.66      191.62    176.25 o 
  -6   7   7      172.55      278.59    162.93 o 
  -5   7   7        8.23       76.43    148.11 o 
  -4   7   7      154.85      144.62    110.08 o 
  -3   7   7     1244.90     1134.76     72.64 o 
  -2   7   7     2935.53     2935.07     92.63 o 
  -1   7   7     7947.69     7928.60    106.28 o 
   0   7   7     4338.93     4020.97    142.40 o 
   1   7   7     2965.70     2711.41    160.33 o 
   2   7   7     7528.13     7610.41    150.40 o 
   3   7   7    13145.79    12767.24    223.08 o 
   4   7   7     5755.31     5838.95    184.06 o 
   5   7   7     3653.99     3859.36    142.17 o 
   6   7   7     9239.44     9087.68    189.34 o 
   7   7   7     9524.63     9250.78    260.92 o 
   8   7   7     5937.28     5589.84    253.18 o 
   9   7   7     1628.19     1620.11    264.10 o 
  10   7   7      779.82      708.07    186.36 o 
  -7   8   7      257.18      220.18    179.41 o 
  -6   8   7      287.14      313.85    168.37 o 
  -5   8   7      801.48      714.67    161.63 o 
  -4   8   7      949.80      913.80    123.05 o 
  -3   8   7     2948.46     3063.58    105.21 o 
  -2   8   7     2731.74     2797.53     90.12 o 
  -1   8   7     5447.99     5490.34    133.70 o 
   0   8   7     2471.33     2399.98     98.75 o 
   1   8   7     3376.50     3321.65    129.03 o 
   2   8   7    11196.28    11521.79    244.64 o 
   3   8   7     8799.86     9270.56    206.70 o 
   4   8   7     2796.11     2895.33    159.83 o 
   5   8   7      403.82      549.08    136.49 o 
   6   8   7     3035.13     3111.11    151.51 o 
   7   8   7     1515.14     1520.58    160.79 o 
   8   8   7      198.69      298.68    166.81 o 
   9   8   7      365.54      446.52    183.90 o 
  -6   9   7      240.48      293.32    176.11 o 
  -5   9   7     1287.58     1535.72    168.32 o 
  -4   9   7     1903.77     1771.95    138.80 o 
  -3   9   7     2137.88     2235.08    126.76 o 
  -2   9   7     2873.35     2946.86    124.80 o 
  -1   9   7     5244.52     5145.77    140.32 o 
   0   9   7     1559.84     1502.31     97.12 o 
   1   9   7      324.83      328.35     97.95 o 
   2   9   7      710.34      679.83    150.70 o 
   3   9   7       22.16       82.44    126.52 o 
   4   9   7      848.15      932.90    138.82 o 
   5   9   7      651.14      525.02    123.41 o 
   6   9   7      321.67      342.23    126.54 o 
   7   9   7     1698.91     1623.36    154.22 o 
   8   9   7     1323.28     1507.65    159.14 o 
   9   9   7      721.17      929.01    180.09 o 
  -5  10   7      569.87      697.77    171.89 o 
  -4  10   7      682.36      694.69    137.42 o 
  -3  10   7      281.56       98.06    102.06 o 
  -2  10   7      150.78       86.94    110.39 o 
  -1  10   7      479.12      424.09    113.68 o 
   0  10   7      407.67      369.76    110.33 o 
   1  10   7     1118.37     1101.26    155.53 o 
   2  10   7     4597.61     4811.04    203.51 o 
   3  10   7     9160.90     9236.88    221.40 o 
   4  10   7     5310.32     5298.00    192.98 o 
   5  10   7      960.93     1018.10    134.42 o 
   6  10   7     2583.09     2687.96    158.15 o 
   7  10   7     6176.93     6077.42    213.36 o 
   8  10   7     4797.31     4794.05    232.47 o 
   9  10   7     1009.47     1121.22    220.31 o 
  -4  11   7      270.55      186.97    175.12 o 
  -3  11   7     1476.03     1329.67    152.88 o 
  -2  11   7     1507.26     1546.21    145.68 o 
  -1  11   7     3638.80     3715.97    188.37 o 
   0  11   7     2183.00     2193.69    173.69 o 
   1  11   7     2454.77     2380.35    181.02 o 
   2  11   7     4884.91     5213.36    220.34 o 
   3  11   7     9123.79     8784.43    226.40 o 
   4  11   7     4714.91     4765.56    178.80 o 
   5  11   7      556.41      598.69    132.12 o 
   6  11   7     3997.29     3896.29    180.03 o 
   7  11   7     3019.96     3179.95    187.24 o 
   8  11   7     1264.48     1400.91    189.40 o 
  -3  12   7     1121.15     1251.87    219.99 o 
  -2  12   7      616.14      767.22    207.92 o 
  -1  12   7     1823.41     1987.24    207.69 o 
   0  12   7     1836.50     1817.63    173.78 o 
   1  12   7      884.47      878.94    165.68 o 
   2  12   7     1937.34     1844.31    186.85 o 
   3  12   7      472.48      610.93    154.65 o 
   4  12   7       61.41       84.40    130.58 o 
   5  12   7        7.80       18.64    134.57 o 
   6  12   7      204.24      212.38    138.67 o 
   7  12   7      110.75      146.80    148.14 o 
  -2  13   7       18.36       63.52    203.16 o 
  -1  13   7       56.53      159.93    184.24 o 
   0  13   7        4.21       76.42    166.31 o 
   1  13   7       95.86      -26.06    166.56 o 
   2  13   7      385.56      324.94    151.50 o 
   3  13   7     1749.40     1811.01    177.31 o 
   4  13   7     2847.98     2646.66    188.30 o 
   5  13   7      669.41      642.43    145.16 o 
   6  13   7     1268.33     1268.87    161.97 o 
   0  14   7      531.30      544.67    180.53 o 
   1  14   7     1649.26     1681.16    200.49 o 
   2  14   7     2286.35     2302.34    214.13 o 
   3  14   7     4797.27     4371.62    243.64 o 
   4  14   7     2483.26     2513.36    196.13 o 
   5  14   7      411.62      399.06    169.68 o 
  -4 -11   8     1191.23     1221.18    165.94 o 
  -3 -11   8     2625.56     2625.20    207.05 o 
  -2 -11   8     1184.55     1448.34    227.08 o 
  -1 -11   8      448.86      396.93    205.14 o 
   0 -11   8       76.13      207.49    210.70 o 
  -5 -10   8        0.06      118.12    149.02 o 
  -4 -10   8      160.55      133.38    150.31 o 
  -3 -10   8      107.32      180.55    133.32 o 
  -2 -10   8     1022.50      878.44    135.25 o 
  -1 -10   8      618.04      746.48    155.02 o 
   0 -10   8      879.13      883.43    161.07 o 
   1 -10   8     2009.95     2009.34    180.45 o 
   2 -10   8     2332.72     2488.47    190.13 o 
   3 -10   8     1590.54     1563.47    226.29 o 
  -6  -9   8     2006.75     1751.53    175.16 o 
  -5  -9   8      769.71      728.19    128.93 o 
  -4  -9   8     1008.02     1010.37    130.93 o 
  -3  -9   8     2027.14     2135.78    153.97 o 
  -2  -9   8     6412.57     6258.48    194.09 o 
  -1  -9   8     2145.70     2169.78    137.34 o 
   0  -9   8     1261.39     1240.60    124.89 o 
   1  -9   8     2558.89     2501.70    176.36 o 
   2  -9   8     1503.17     1495.45    164.85 o 
   3  -9   8     1472.19     1540.97    211.69 o 
   4  -9   8      135.68      214.72    190.28 o 
  -7  -8   8     5197.20     4687.46    225.09 o 
  -6  -8   8     4776.60     4783.57    193.51 o 
  -5  -8   8     1316.83     1335.36    133.50 o 
  -4  -8   8     1538.59     1616.95    133.46 o 
  -3  -8   8     5661.09     5628.76    168.28 o 
  -2  -8   8     5531.11     5491.08    180.88 o 
  -1  -8   8     1059.34     1150.55    121.76 o 
   0  -8   8      196.76      178.23    122.44 o 
   1  -8   8      177.39      214.16    121.47 o 
   2  -8   8      422.62      377.34    142.52 o 
   3  -8   8       81.02       13.44    143.78 o 
   4  -8   8      769.53      633.13    172.83 o 
   5  -8   8      377.19      496.71    163.83 o 
  -8  -7   8     1660.45     1550.30    180.84 o 
  -7  -7   8     3781.58     3485.11    186.87 o 
  -6  -7   8     1972.83     1845.89    136.39 o 
  -5  -7   8      717.50      733.15    119.61 o 
  -4  -7   8      366.75      373.71    112.31 o 
  -3  -7   8     1605.18     1576.13    121.39 o 
  -2  -7   8       10.60       31.63     99.09 o 
  -1  -7   8      368.77      418.59    118.48 o 
   0  -7   8      143.12      187.95    115.59 o 
   1  -7   8     1384.90     1254.99    132.21 o 
   2  -7   8     2439.42     2577.93    163.39 o 
   3  -7   8     1454.41     1523.58    157.53 o 
   4  -7   8     1315.16     1365.17    162.54 o 
   5  -7   8     2841.47     2896.24    193.40 o 
   6  -7   8     1308.92     1494.19    184.18 o 
  -8  -6   8      144.34        9.48    146.81 o 
  -7  -6   8      164.08       76.57    141.37 o 
  -6  -6   8      749.11      718.65    117.61 o 
  -5  -6   8      307.63      338.74    111.17 o 
  -4  -6   8      520.14      533.59    105.82 o 
  -3  -6   8      966.52      946.66    106.03 o 
  -2  -6   8    13263.45    12882.71    214.87 o 
  -1  -6   8     5403.78     5401.86    144.32 o 
   0  -6   8     1657.36     1735.59    129.48 o 
   1  -6   8     4024.31     4143.66    157.84 o 
   2  -6   8     5314.39     5122.96    169.83 o 
   3  -6   8     3950.39     3904.02    149.98 o 
   4  -6   8      169.58      211.72    121.75 o 
   5  -6   8      815.62      777.15    153.98 o 
   6  -6   8      493.12      545.16    158.22 o 
   7  -6   8      443.50      417.09    162.16 o 
  -8  -5   8     1512.39     1478.73    180.74 o 
  -7  -5   8     7182.21     6536.68    216.82 o 
  -6  -5   8     9840.44     9370.41    212.61 o 
  -5  -5   8     4604.24     4643.28    162.23 o 
  -4  -5   8     2681.79     2522.68    134.56 o 
  -3  -5   8     7158.10     7048.58    165.42 o 
  -2  -5   8    12579.44    12803.71    206.90 o 
  -1  -5   8     4041.67     4110.00    128.72 o 
   0  -5   8     1344.34     1525.26     93.25 o 
   1  -5   8     2868.93     2731.27    139.34 o 
   2  -5   8     3980.91     4036.46    145.11 o 
   3  -5   8     1328.38     1120.26    116.64 o 
   4  -5   8       13.16       38.13    103.96 o 
   5  -5   8       20.25       77.87    140.87 o 
   6  -5   8      608.29      651.87    142.73 o 
   7  -5   8      193.97      220.99    156.83 o 
  -9  -4   8     1864.27     1873.48    183.97 o 
  -8  -4   8     2864.98     2788.63    196.87 o 
  -7  -4   8     4676.34     4327.19    204.92 o 
  -6  -4   8     2676.42     2764.73    149.57 o 
  -5  -4   8     1679.85     1659.16    131.71 o 
  -4  -4   8      435.91      453.56    108.90 o 
  -3  -4   8     5879.24     5853.59    163.42 o 
  -2  -4   8     1722.90     1762.97    119.72 o 
  -1  -4   8       49.20      128.66     80.85 o 
   0  -4   8      348.24      320.77     43.11 o 
   1  -4   8       27.71       36.03     86.79 o 
   2  -4   8      779.21      866.26     90.15 o 
   3  -4   8     2169.26     2194.31    104.60 o 
   4  -4   8     2033.32     2021.08    124.25 o 
   5  -4   8     5194.60     5307.68    201.23 o 
   6  -4   8     5185.14     4987.52    190.65 o 
   7  -4   8     2234.75     2453.42    186.87 o 
   8  -4   8     1811.59     1610.76    187.06 o 
  -9  -3   8     1322.67     1413.58    186.30 o 
  -8  -3   8     1057.03      912.13    160.41 o 
  -7  -3   8      396.19      360.29    148.75 o 
  -6  -3   8       82.10      122.70    127.30 o 
  -5  -3   8       14.89       65.28    111.08 o 
  -4  -3   8       21.69       17.49     64.24 o 
  -3  -3   8       58.06       95.33     59.12 o 
  -2  -3   8     7964.56     7015.03    193.29 o 
  -1  -3   8     3655.16     3375.61     93.71 o 
   0  -3   8     1920.52     1641.30     94.27 o 
   1  -3   8     4697.10     4323.35    102.06 o 
   2  -3   8    10630.86    10246.37    156.59 o 
   3  -3   8     7134.83     7079.70    144.33 o 
   4  -3   8      242.99      283.42     89.00 o 
   5  -3   8     3664.63     3647.01    149.19 o 
   6  -3   8     2202.00     2336.64    155.59 o 
   7  -3   8      617.31      745.02    156.39 o 
   8  -3   8      129.46      233.98    173.55 o 
  -9  -2   8       81.45       46.57    166.22 o 
  -8  -2   8      117.29      171.36    154.53 o 
  -7  -2   8     3771.15     3846.22    184.38 o 
  -6  -2   8     5240.63     5056.39    177.05 o 
  -5  -2   8     3780.72     3846.22    162.35 o 
  -4  -2   8     5154.93     5301.79    156.44 o 
  -3  -2   8    11610.42    11562.36    222.15 o 
  -2  -2   8    24044.09    24182.82    345.98 o 
  -1  -2   8     9752.42     8659.40    178.08 o 
   0  -2   8     2066.96     1987.01     67.45 o 
   1  -2   8     3441.08     3013.47     89.32 o 
   2  -2   8     9017.62     8637.52    143.83 o 
   3  -2   8     2957.73     3048.89    113.29 o 
   4  -2   8      230.95      241.65     89.93 o 
   5  -2   8     1537.31     1603.48    126.08 o 
   6  -2   8      127.56       26.40    108.13 o 
   7  -2   8       98.09       80.00    140.85 o 
   8  -2   8      248.92      423.35    181.84 o 
   9  -2   8      674.54      728.65    201.99 o 
  -9  -1   8     1546.23     1495.00    185.44 o 
  -8  -1   8     3497.44     3304.45    199.93 o 
  -7  -1   8     5484.43     5199.59    210.61 o 
  -6  -1   8     7354.02     7167.60    185.00 o 
  -5  -1   8     7268.07     7217.01    188.86 o 
  -4  -1   8     2361.13     2457.72    128.97 o 
  -3  -1   8    14070.03    14773.97    221.24 o 
  -2  -1   8     7739.75     7407.90    117.24 o 
  -1  -1   8     1439.09     1332.42     90.32 o 
   0  -1   8     1682.23     1762.13     70.37 o 
   1  -1   8       86.44      110.10     36.59 o 
   2  -1   8        4.80      103.53     66.96 o 
   3  -1   8      591.96      648.42     95.37 o 
   4  -1   8       57.50      190.83     96.61 o 
   5  -1   8      884.55     1191.32    122.68 o 
   6  -1   8     3304.74     3365.06    152.52 o 
   7  -1   8     2314.10     2531.29    147.72 o 
   8  -1   8     2574.67     2769.85    188.74 o 
   9  -1   8     1854.97     2250.49    194.31 o 
  -9   0   8     1611.40     1686.43    184.31 o 
  -8   0   8     1024.56      898.41    161.51 o 
  -7   0   8     1166.82     1313.46    162.91 o 
  -6   0   8     1279.49     1368.65    150.38 o 
  -5   0   8      854.21      850.01    111.32 o 
  -4   0   8      841.00      670.65     86.77 o 
  -3   0   8       97.94       77.68     47.07 o 
  -2   0   8     2131.60     2096.16     62.94 o 
  -1   0   8     1405.02     1277.15     79.78 o 
   0   0   8     1955.55     1887.42     76.90 o 
   1   0   8     2064.38     1870.67     68.01 o 
   2   0   8    10811.49     9993.62    178.78 o 
   3   0   8    10326.18     9310.00    188.87 o 
   4   0   8      488.36      457.99     61.10 o 
   5   0   8     5739.49     5718.83    141.96 o 
   6   0   8     5745.41     5691.71    159.82 o 
   7   0   8     3168.68     3298.97    155.79 o 
   8   0   8      705.51      808.69    171.52 o 
   9   0   8      214.20      293.97    155.12 o 
  -9   1   8       31.67       30.40    148.21 o 
  -8   1   8      207.84      141.20    138.95 o 
  -7   1   8     3621.93     3343.39    191.99 o 
  -6   1   8     1945.43     1968.78    155.39 o 
  -5   1   8     1009.04      968.22     90.37 o 
  -4   1   8     2578.63     2611.05    128.24 o 
  -3   1   8     4113.68     4282.82    113.12 o 
  -2   1   8    17593.10    17423.65    167.58 o 
  -1   1   8    14325.88    14450.33    157.67 o 
   0   1   8     5812.34     6116.46    110.18 o 
   1   1   8     7916.81     7727.15    123.21 o 
   2   1   8    19826.05    19695.58    180.16 o 
   3   1   8     7198.20     6932.16    110.48 o 
   4   1   8      834.46      778.92     78.11 o 
   5   1   8     2242.26     1957.56    109.17 o 
   6   1   8     2270.21     2134.86    106.24 o 
   7   1   8      506.77      514.30    108.85 o 
   8   1   8      182.31      223.66    144.25 o 
   9   1   8      268.56      290.80    139.45 o 
  -9   2   8     1963.92     1838.30    170.49 o 
  -8   2   8     2108.39     2215.91    163.44 o 
  -7   2   8     2792.97     2921.96    160.08 o 
  -6   2   8     6852.70     6958.53    191.14 o 
  -5   2   8     7437.93     7264.80    158.01 o 
  -4   2   8     3215.02     3290.66    132.60 o 
  -3   2   8    11899.48    11041.44    167.74 o 
  -2   2   8     8395.60     7838.53    124.75 o 
  -1   2   8     6371.76     5811.05    128.04 o 
   0   2   8     6327.68     6933.87     96.94 o 
   1   2   8     1858.01     1819.22     64.11 o 
   2   2   8     2367.78     2477.98    111.28 o 
   3   2   8       81.64      169.12     41.60 o 
   4   2   8       37.02       87.24     94.21 o 
   5   2   8      130.43      244.35     91.34 o 
   6   2   8     1270.72     1473.18    108.38 o 
   7   2   8     1817.81     1993.57    123.77 o 
   8   2   8     1964.89     2082.92    170.29 o 
   9   2   8     1260.41     1480.26    164.69 o 
  10   2   8     1317.55     1505.11    181.49 o 
  -8   3   8     2607.56     2731.22    168.49 o 
  -7   3   8     1867.81     1887.37    144.41 o 
  -6   3   8     1559.18     1653.94    135.16 o 
  -5   3   8     4177.35     3906.25    128.68 o 
  -4   3   8     3464.83     3257.69    121.64 o 
  -3   3   8      901.99      877.97     75.97 o 
  -2   3   8      736.74      702.23     59.93 o 
  -1   3   8       94.17      151.57     42.21 o 
   0   3   8      220.22      157.46     44.14 o 
   1   3   8       94.55      176.42     47.33 o 
   2   3   8     3990.98     3991.09    118.70 o 
   3   3   8     7560.68     7428.21    139.84 o 
   4   3   8      336.52      270.60     93.06 o 
   5   3   8     1848.53     1960.09    109.97 o 
   6   3   8     6098.32     5897.89    146.31 o 
   7   3   8     6033.18     6389.29    175.56 o 
   8   3   8     1323.32     1412.04    111.74 o 
   9   3   8      500.42      684.64    149.33 o 
  10   3   8      796.73      846.38    195.88 o 
  -8   4   8        7.91       51.71    183.56 o 
  -7   4   8      450.79      347.42    121.81 o 
  -6   4   8       15.79       15.46    112.18 o 
  -5   4   8      256.54      207.05     87.43 o 
  -4   4   8     1959.03     1960.45    103.10 o 
  -3   4   8     1536.98     1651.41     98.99 o 
  -2   4   8     8686.43     8525.65    134.24 o 
  -1   4   8     8872.51     8435.46    111.09 o 
   0   4   8     5768.77     5921.82     95.00 o 
   1   4   8    10303.67    10464.28    121.55 o 
   2   4   8    20034.45    21213.77    215.14 o 
   3   4   8    12628.91    12010.67    238.53 o 
   4   4   8     1565.51     1547.63    100.33 o 
   5   4   8     1729.11     1597.79    111.13 o 
   6   4   8     5614.52     5359.52    163.07 o 
   7   4   8     2097.81     2078.50    138.61 o 
   8   4   8       49.57       67.40    109.22 o 
   9   4   8       74.71      144.86    139.06 o 
  10   4   8       97.32      184.59    188.82 o 
  -8   5   8     1413.85     1267.25    212.26 o 
  -7   5   8     1937.50     1965.48    203.51 o 
  -6   5   8     3346.46     3475.49    214.95 o 
  -5   5   8     3667.51     3704.16    146.24 o 
  -4   5   8     5175.66     5128.56    128.88 o 
  -3   5   8    12901.28    12721.24    174.89 o 
  -2   5   8    10932.34    10662.61    145.93 o 
  -1   5   8     8906.92     8469.70     99.88 o 
   0   5   8     6639.82     6681.93    113.68 o 
   1   5   8     1889.63     1794.21     91.63 o 
   2   5   8     8116.78     8041.87    144.77 o 
   3   5   8     2455.80     2589.70    126.48 o 
   4   5   8       37.45       92.43     77.51 o 
   5   5   8      264.81      296.90     95.05 o 
   6   5   8      135.08      209.63    106.09 o 
   7   5   8      321.65      436.79    117.98 o 
   8   5   8     1027.17     1093.06    144.58 o 
   9   5   8      464.18      541.13    154.24 o 
  10   5   8      454.08      704.70    184.58 o 
  -7   6   8     1594.66     1699.73    204.97 o 
  -6   6   8     2342.97     2308.97    199.32 o 
  -5   6   8     6429.98     6047.57    230.86 o 
  -4   6   8     1933.54     1949.45    101.68 o 
  -3   6   8      586.14      635.44     85.52 o 
  -2   6   8     2834.53     2681.03     96.81 o 
  -1   6   8     1553.23     1490.62     71.37 o 
   0   6   8      566.74      549.81     50.85 o 
   1   6   8     1075.39     1071.18     83.33 o 
   2   6   8      327.00      265.14     58.86 o 
   3   6   8     2980.41     2756.54    115.77 o 
   4   6   8      268.16      280.34     66.51 o 
   5   6   8      603.53      624.43     96.30 o 
   6   6   8     5594.72     5351.11    187.23 o 
   7   6   8     5982.36     5797.91    197.08 o 
   8   6   8     1628.96     1606.72    181.51 o 
   9   6   8      492.83      643.83    209.10 o 
  10   6   8     1438.00     1461.76    213.49 o 
  -7   7   8       91.06      172.12    174.74 o 
  -6   7   8      457.70      458.21    166.66 o 
  -5   7   8      130.98      164.16    152.71 o 
  -4   7   8        4.18       16.47    103.98 o 
  -3   7   8      266.54      253.59     80.30 o 
  -2   7   8     4425.80     4569.94    107.85 o 
  -1   7   8     1583.22     1468.69     74.66 o 
   0   7   8      701.28      661.29     55.41 o 
   1   7   8     1668.75     1595.74     89.99 o 
   2   7   8     7299.63     6719.21    268.06 o 
   3   7   8    13383.31    13440.85    200.25 o 
   4   7   8     3357.96     3445.99    139.49 o 
   5   7   8     1785.89     1792.92    133.39 o 
   6   7   8     7009.78     7164.84    223.43 o 
   7   7   8     4116.86     4086.39    229.19 o 
   8   7   8       85.47       92.54    156.46 o 
   9   7   8       50.05       81.33    201.51 o 
  -6   8   8     1311.92     1348.18    188.47 o 
  -5   8   8     2289.37     2197.93    190.03 o 
  -4   8   8     3492.76     3623.21    145.59 o 
  -3   8   8     4694.95     4834.83    133.00 o 
  -2   8   8     4552.11     4317.04    106.13 o 
  -1   8   8     6297.81     6235.79    127.91 o 
   0   8   8     7212.72     6716.97    209.18 o 
   1   8   8     2181.56     2182.64    124.83 o 
   2   8   8     9691.16     8965.22    301.34 o 
   3   8   8     4955.50     5194.47    181.87 o 
   4   8   8      739.96      767.98    138.65 o 
   5   8   8     2144.19     2135.26    160.89 o 
   6   8   8     1387.09     1397.67    138.33 o 
   7   8   8        0.51       82.99    139.58 o 
   8   8   8      502.55      429.28    177.80 o 
   9   8   8       56.69      138.80    232.82 o 
  -6   9   8     1161.58     1299.32    182.54 o 
  -5   9   8     5126.30     5134.11    218.08 o 
  -4   9   8     3938.23     3806.82    152.15 o 
  -3   9   8     4158.80     3974.04    142.24 o 
  -2   9   8     3951.28     4143.21    157.43 o 
  -1   9   8     1721.38     1697.53    132.28 o 
   0   9   8     1761.11     1760.78    128.37 o 
   1   9   8     2278.00     2205.58    125.95 o 
   2   9   8      536.83      526.95    151.15 o 
   3   9   8       72.00       99.85    128.30 o 
   4   9   8       22.01       38.78    132.64 o 
   5   9   8       71.17       35.83    139.30 o 
   6   9   8     1131.63     1284.01    141.42 o 
   7   9   8     1990.85     2119.13    164.86 o 
   8   9   8     1512.84     1389.93    182.35 o 
   9   9   8      304.53      405.80    180.82 o 
  -5  10   8     1044.42      831.73    215.94 o 
  -4  10   8      896.05      700.59    197.17 o 
  -3  10   8       38.23       36.94    118.52 o 
  -2  10   8      587.96      495.07    125.45 o 
  -1  10   8       67.40       82.37    113.99 o 
   0  10   8     1493.45     1575.85    161.64 o 
   1  10   8     1978.77     2083.53    172.37 o 
   2  10   8     3038.54     3066.57    188.83 o 
   3  10   8     3621.97     3868.56    202.66 o 
   4  10   8     1102.25      956.90    151.06 o 
   5  10   8      679.32      633.92    134.33 o 
   6  10   8     4410.68     4688.19    185.88 o 
   7  10   8     4462.34     4408.37    188.58 o 
   8  10   8      375.27      309.70    174.28 o 
  -4  11   8     1264.88     1338.28    199.82 o 
  -3  11   8     2941.61     2817.05    175.81 o 
  -2  11   8     3073.29     3061.92    204.73 o 
  -1  11   8     2919.77     2882.53    186.10 o 
   0  11   8     2805.94     2695.79    187.84 o 
   1  11   8     1341.17     1249.84    171.41 o 
   2  11   8     6155.76     6160.52    233.60 o 
   3  11   8     4087.22     4020.61    212.59 o 
   4  11   8     1492.38     1657.60    162.29 o 
   5  11   8     1355.78     1313.86    148.45 o 
   6  11   8     1496.75     1514.70    156.58 o 
   7  11   8     1066.86     1046.03    153.11 o 
   8  11   8       21.69       78.05    180.27 o 
  -3  12   8     1771.87     1697.02    232.48 o 
  -2  12   8     1866.99     2073.39    235.43 o 
  -1  12   8     2786.62     2724.26    192.43 o 
   0  12   8     3154.45     3115.91    198.03 o 
   1  12   8     1345.59     1221.72    176.02 o 
   2  12   8      569.82      554.96    167.03 o 
   3  12   8      934.88      854.94    173.92 o 
   4  12   8      868.65      648.84    140.55 o 
   5  12   8       24.82       19.46    135.36 o 
   6  12   8      174.63      191.09    142.38 o 
   7  12   8      867.05      845.86    156.39 o 
  -2  13   8       40.27       22.73    211.84 o 
  -1  13   8      583.15      524.10    193.69 o 
   0  13   8       28.70       72.58    189.99 o 
   1  13   8       14.37       14.71    166.41 o 
   2  13   8      444.07      386.08    157.45 o 
   3  13   8      668.01      664.84    166.09 o 
   4  13   8      940.98     1091.15    172.32 o 
   5  13   8      359.66      430.61    146.35 o 
   6  13   8     1338.39     1341.09    166.77 o 
   0  14   8     2210.99     2295.17    211.80 o 
   1  14   8     1398.32     1441.18    196.57 o 
   2  14   8     2055.23     1998.35    211.39 o 
   3  14   8     1723.89     1711.90    193.55 o 
   4  14   8     2365.72     2438.62    198.90 o 
  -4 -10   9       57.10       36.83    150.86 o 
  -3 -10   9     2381.12     2277.39    183.32 o 
  -2 -10   9     3435.98     3264.16    178.96 o 
  -1 -10   9     1752.16     1775.85    204.69 o 
   0 -10   9     1977.33     2221.88    213.98 o 
   1 -10   9     4062.54     3912.60    241.48 o 
  -6  -9   9     1208.38     1319.90    174.55 o 
  -5  -9   9      391.30      476.52    158.43 o 
  -4  -9   9      602.71      782.35    157.19 o 
  -3  -9   9     4883.81     4679.88    209.60 o 
  -2  -9   9     2977.30     3073.81    172.05 o 
  -1  -9   9     1206.85     1255.04    142.67 o 
   0  -9   9      481.92      570.48    174.85 o 
   1  -9   9     2180.29     2035.91    207.40 o 
   2  -9   9     1357.56     1378.71    194.65 o 
   3  -9   9       57.67      100.05    197.37 o 
  -6  -8   9     2074.47     2183.91    183.41 o 
  -5  -8   9      512.44      490.51    137.25 o 
  -4  -8   9      570.95      507.23    132.63 o 
  -3  -8   9     3246.63     2958.09    183.59 o 
  -2  -8   9       73.68      114.24    142.73 o 
  -1  -8   9       13.07      -45.98    125.01 o 
   0  -8   9       60.37       74.31    141.25 o 
   1  -8   9        1.49        3.49    126.45 o 
   2  -8   9      637.23      611.61    175.33 o 
   3  -8   9      884.94      807.29    207.42 o 
   4  -8   9      118.16      163.42    202.77 o 
  -7  -7   9      391.13      525.76    166.38 o 
  -6  -7   9       51.10      129.47    131.42 o 
  -5  -7   9      120.71      128.34    133.03 o 
  -4  -7   9        0.97       -6.75    117.40 o 
  -3  -7   9     1886.03     1719.16    145.70 o 
  -2  -7   9     1791.55     1797.57    142.53 o 
  -1  -7   9     2108.78     2089.98    145.16 o 
   0  -7   9     2441.22     2479.13    150.68 o 
   1  -7   9     4371.18     4158.97    172.13 o 
   2  -7   9     7283.34     7257.53    235.43 o 
   3  -7   9     3208.96     3207.07    209.22 o 
   4  -7   9     1594.69     1807.11    199.45 o 
   5  -7   9     4275.41     3909.30    237.07 o 
  -8  -6   9      191.98       97.89    166.34 o 
  -7  -6   9     1021.21     1008.32    167.88 o 
  -6  -6   9      630.84      714.06    135.05 o 
  -5  -6   9      854.49      930.67    133.96 o 
  -4  -6   9     1785.80     1722.67    132.24 o 
  -3  -6   9     7863.35     7897.24    180.44 o 
  -2  -6   9     4589.83     4740.17    156.22 o 
  -1  -6   9     2241.05     2419.36    140.35 o 
   0  -6   9     1592.90     1585.94    131.93 o 
   1  -6   9     7759.11     7833.15    196.57 o 
   2  -6   9     5829.21     5543.65    204.31 o 
   3  -6   9      573.68      674.35    119.11 o 
   4  -6   9      512.85      505.92    129.11 o 
   5  -6   9      788.48      845.09    160.92 o 
   6  -6   9      915.11      769.66    188.06 o 
  -8  -5   9      926.45      793.83    160.14 o 
  -7  -5   9     1933.01     1818.79    167.69 o 
  -6  -5   9     4120.72     4102.83    182.42 o 
  -5  -5   9      493.12      507.94    121.97 o 
  -4  -5   9      854.80      914.14    116.52 o 
  -3  -5   9     6398.57     6379.71    162.55 o 
  -2  -5   9     1432.05     1667.58    118.92 o 
  -1  -5   9     1061.15     1069.63    100.43 o 
   0  -5   9      292.25      318.50    110.74 o 
   1  -5   9      412.13      391.81    136.59 o 
   2  -5   9       26.56       26.10    120.89 o 
   3  -5   9      882.49     1012.42    118.75 o 
   4  -5   9      173.91      176.86    121.75 o 
   5  -5   9     1540.95     1512.81    165.20 o 
   6  -5   9      831.47      961.20    151.13 o 
   7  -5   9      371.73      403.56    165.61 o 
  -8  -4   9      506.60      500.40    165.44 o 
  -7  -4   9      688.15      796.69    148.23 o 
  -6  -4   9      360.32      441.39    128.02 o 
  -5  -4   9      530.10      451.58    117.68 o 
  -4  -4   9       31.47       98.73    105.87 o 
  -3  -4   9     1368.12     1341.87    119.99 o 
  -2  -4   9       34.49      113.04     92.73 o 
  -1  -4   9      614.64      595.42     93.40 o 
   0  -4   9      596.93      574.04     78.31 o 
   1  -4   9     3038.66     2925.28    125.31 o 
   2  -4   9    11184.30    10694.52    167.49 o 
   3  -4   9     7372.09     7268.45    172.93 o 
   4  -4   9     1669.61     1714.12    126.45 o 
   5  -4   9     5074.80     5275.30    206.79 o 
   6  -4   9     5953.85     5836.07    204.59 o 
   7  -4   9     2579.57     2794.96    200.13 o 
  -8  -3   9       47.56       45.78    153.92 o 
  -7  -3   9      123.73      139.24    152.50 o 
  -6  -3   9      107.22      125.90    122.67 o 
  -5  -3   9      275.69      314.05    120.37 o 
  -4  -3   9      226.57      305.20    106.51 o 
  -3  -3   9     4265.13     4496.33    126.64 o 
  -2  -3   9     5256.52     4940.80    105.22 o 
  -1  -3   9     3877.53     3564.17     96.04 o 
   0  -3   9     3320.32     2795.16    182.44 o 
   1  -3   9    12588.15    12342.91    214.82 o 
   2  -3   9    13186.69    13140.96    179.00 o 
   3  -3   9     4442.74     4631.25    131.34 o 
   4  -3   9     1286.86     1303.43    104.31 o 
   5  -3   9     1921.42     1894.09    159.50 o 
   6  -3   9     3167.68     2978.06    167.77 o 
   7  -3   9      474.98      534.08    153.68 o 
   8  -3   9       46.87       92.33    181.06 o 
  -9  -2   9      294.39      400.39    179.78 o 
  -8  -2   9      252.91      199.19    163.74 o 
  -7  -2   9     1384.87     1492.17    159.15 o 
  -6  -2   9     5781.49     5737.48    179.95 o 
  -5  -2   9     3172.57     3291.87    150.99 o 
  -4  -2   9     4714.96     4739.26    161.96 o 
  -3  -2   9     9789.51     9297.14    193.42 o 
  -2  -2   9     3378.65     3433.51     93.49 o 
  -1  -2   9     2825.17     2589.75     83.18 o 
   0  -2   9     1546.89     1430.12     68.44 o 
   1  -2   9     3979.14     3636.43    106.68 o 
   2  -2   9     2288.48     2404.21    105.07 o 
   3  -2   9      201.47      230.42     90.59 o 
   4  -2   9        6.25       26.10     99.14 o 
   5  -2   9        7.44       92.09    112.31 o 
   6  -2   9       21.14      107.30    111.57 o 
   7  -2   9      470.19      471.62    148.88 o 
   8  -2   9      860.48     1136.26    195.44 o 
  -9  -1   9     1808.36     1647.04    195.82 o 
  -8  -1   9     1110.96     1152.60    172.79 o 
  -7  -1   9     1642.62     1521.18    169.55 o 
  -6  -1   9     2304.72     2379.63    156.71 o 
  -5  -1   9     2341.86     2337.16    139.80 o 
  -4  -1   9       71.20      118.47    120.26 o 
  -3  -1   9      133.54      176.50     84.80 o 
  -2  -1   9       41.53       76.46     50.87 o 
  -1  -1   9     1588.24     1527.83     91.86 o 
   0  -1   9      441.35      387.79     62.20 o 
   1  -1   9      527.16      386.36     43.62 o 
   2  -1   9     4080.91     3680.61     98.89 o 
   3  -1   9     5013.61     5210.34    141.32 o 
   4  -1   9      913.77      916.16    108.92 o 
   5  -1   9     4377.24     4560.15    149.74 o 
   6  -1   9    10454.52    10247.65    204.55 o 
   7  -1   9     5949.33     5980.94    180.54 o 
   8  -1   9     2739.83     2606.51    219.41 o 
   9  -1   9     2559.39     2508.82    226.50 o 
  -9   0   9      744.20      850.67    180.35 o 
  -8   0   9       21.96       25.33    158.70 o 
  -7   0   9      141.04      131.08    147.33 o 
  -6   0   9      216.93      223.44    141.03 o 
  -5   0   9       59.65       68.85    107.08 o 
  -4   0   9       76.66      186.25    127.36 o 
  -3   0   9     4203.18     4097.53    132.66 o 
  -2   0   9     3853.58     3441.41    147.56 o 
  -1   0   9     1399.39     1304.65     89.67 o 
   0   0   9     2476.49     2397.86     88.22 o 
   1   0   9    13097.56    12103.38    227.31 o 
   2   0   9    18287.51    17216.37    299.47 o 
   3   0   9    11464.93    10603.93    325.42 o 
   4   0   9     1501.58     1414.31     80.63 o 
   5   0   9     4832.56     4856.13    164.34 o 
   6   0   9    10836.02    10625.39    203.71 o 
   7   0   9     3011.82     3144.25    159.98 o 
   8   0   9      217.55      313.27    162.60 o 
   9   0   9      188.98      304.48    224.62 o 
  -8   1   9      118.22      155.40    144.07 o 
  -7   1   9      131.32      169.08    127.21 o 
  -6   1   9     1145.99     1264.82    138.04 o 
  -5   1   9     1123.00     1242.66    113.16 o 
  -4   1   9     2409.34     2567.81    119.04 o 
  -3   1   9     8762.86     8748.04    147.84 o 
  -2   1   9     9081.75     8270.43    150.51 o 
  -1   1   9     5848.88     5570.55    120.61 o 
   0   1   9     3001.18     2868.93     94.34 o 
   1   1   9     7124.36     6952.15    124.12 o 
   2   1   9     9037.50     8556.63    153.04 o 
   3   1   9      188.65      267.76     65.16 o 
   4   1   9       96.42      117.94     94.59 o 
   5   1   9      387.69      397.55     95.70 o 
   6   1   9       99.55      187.38    102.82 o 
   7   1   9       87.71      157.65    138.35 o 
   8   1   9      356.70      365.04    165.68 o 
   9   1   9      269.09      314.32    158.48 o 
  -8   2   9      790.21      862.73    149.15 o 
  -7   2   9      812.50      906.08    140.54 o 
  -6   2   9     3192.11     3270.29    161.54 o 
  -5   2   9     3411.75     3415.44    134.62 o 
  -4   2   9      693.21      703.26    103.88 o 
  -3   2   9     2007.66     1885.45    105.99 o 
  -2   2   9     2195.06     2140.24     80.04 o 
  -1   2   9      315.69      355.05     41.11 o 
   0   2   9      434.30      500.37     74.44 o 
   1   2   9        3.35       42.05     39.15 o 
   2   2   9     1594.16     1578.63    110.21 o 
   3   2   9     4792.94     4823.52    142.00 o 
   4   2   9      442.85      390.94     59.56 o 
   5   2   9     1416.39     1510.39    113.07 o 
   6   2   9     5522.89     5755.37    157.42 o 
   7   2   9     4678.90     4743.09    167.35 o 
   8   2   9     2186.92     2475.96    181.37 o 
   9   2   9     1693.45     1886.55    166.81 o 
  -8   3   9      109.98      103.57    138.33 o 
  -7   3   9      265.18      284.96    127.33 o 
  -6   3   9     1222.37     1440.18    137.84 o 
  -5   3   9      419.73      473.72     99.41 o 
  -4   3   9      139.40      114.98     91.05 o 
  -3   3   9     2034.30     2189.23    108.51 o 
  -2   3   9     1744.19     1770.34     76.61 o 
  -1   3   9      746.28      620.94     50.01 o 
   0   3   9     2259.72     2150.59     68.73 o 
   1   3   9     6025.83     5911.64    135.76 o 
   2   3   9    13529.17    13346.09    180.10 o 
   3   3   9    12400.63    12265.99    177.03 o 
   4   3   9     2196.44     2150.56    121.09 o 
   5   3   9     6867.78     6834.87    165.35 o 
   6   3   9    13833.92    14006.71    322.84 o 
   7   3   9     6640.69     6608.22    187.82 o 
   8   3   9     1006.69     1039.78    128.93 o 
   9   3   9     1590.62     1574.41    203.84 o 
  -8   4   9      132.30       71.54    186.08 o 
  -7   4   9       52.70      108.40    126.71 o 
  -6   4   9      609.99      537.20    123.94 o 
  -5   4   9     1078.60     1074.88    121.92 o 
  -4   4   9      856.87      974.73     99.41 o 
  -3   4   9     4549.42     4507.27    123.30 o 
  -2   4   9     7220.25     7065.24    131.98 o 
  -1   4   9     5021.63     4534.62     82.15 o 
   0   4   9     4505.04     4583.08     92.50 o 
   1   4   9     9400.22     8959.49    120.55 o 
   2   4   9    11919.28    11693.19    177.46 o 
   3   4   9     1879.16     1778.34     88.90 o 
   4   4   9     1635.95     1551.13    109.56 o 
   5   4   9     2124.98     2195.51    121.82 o 
   6   4   9     2367.44     2377.88    121.96 o 
   7   4   9      948.61      978.69    129.15 o 
   8   4   9       49.58       33.15    116.87 o 
   9   4   9        6.37      104.08    186.19 o 
  -8   5   9      413.09      464.73    196.65 o 
  -7   5   9      111.10      155.32    179.05 o 
  -6   5   9     1942.15     2114.36    192.14 o 
  -5   5   9     3105.31     3129.22    146.98 o 
  -4   5   9     2087.67     2178.08    103.60 o 
  -3   5   9     2381.24     2391.30    107.20 o 
  -2   5   9     2230.96     2133.78     99.66 o 
  -1   5   9     2124.75     2090.84     71.19 o 
   0   5   9      884.61      748.56     56.68 o 
   1   5   9      277.29      312.85     71.28 o 
   2   5   9       36.27       90.39     86.27 o 
   3   5   9     1330.97      943.83    131.50 o 
   4   5   9      145.03      215.71     82.45 o 
   5   5   9      593.13      679.66     99.11 o 
   6   5   9     1738.05     1675.11    129.26 o 
   7   5   9     2643.07     2800.48    149.20 o 
   8   5   9     1186.55     1169.99    173.24 o 
   9   5   9     1015.66     1064.75    178.52 o 
  -7   6   9      430.57      550.18    181.84 o 
  -6   6   9     1401.59     1490.44    187.58 o 
  -5   6   9     1000.59     1010.91    165.46 o 
  -4   6   9      252.23      298.19     80.86 o 
  -3   6   9       72.13      149.51     84.33 o 
  -2   6   9       25.65       50.53     78.18 o 
  -1   6   9       23.02       73.57     65.91 o 
   0   6   9     1288.89     1334.86     85.56 o 
   1   6   9     2484.32     2683.06    106.49 o 
   2   6   9     6758.18     6940.52    156.33 o 
   3   6   9     4750.49     4663.10    147.64 o 
   4   6   9     1908.77     1930.48    133.45 o 
   5   6   9     4880.80     4949.41    171.16 o 
   6   6   9     9263.02     9444.84    221.03 o 
   7   6   9     7387.65     7254.68    223.32 o 
   8   6   9     1644.53     1715.96    184.84 o 
   9   6   9     2230.80     2105.16    245.84 o 
  -7   7   9        4.08       68.07    179.33 o 
  -6   7   9        0.61        0.12    169.77 o 
  -5   7   9      171.62      254.59    151.40 o 
  -4   7   9      305.78      333.61     97.75 o 
  -3   7   9     1337.51     1351.76     96.83 o 
  -2   7   9      986.34     1031.48     86.41 o 
  -1   7   9      864.55      795.90     74.34 o 
   0   7   9     3034.22     3166.47    109.40 o 
   1   7   9     8542.00     8407.96    146.63 o 
   2   7   9    10692.01    10861.59    197.47 o 
   3   7   9     6755.97     6866.91    176.40 o 
   4   7   9     3915.36     3969.73    148.12 o 
   5   7   9     2325.06     2506.13    138.37 o 
   6   7   9     3450.22     3405.11    166.18 o 
   7   7   9     1962.09     1992.20    192.68 o 
   8   7   9       38.13       35.73    164.52 o 
   9   7   9      212.91      286.34    217.63 o 
  -6   8   9      788.16      988.02    189.96 o 
  -5   8   9     1408.63     1460.53    147.38 o 
  -4   8   9     1273.83     1430.54    115.44 o 
  -3   8   9      856.38      978.37    103.81 o 
  -2   8   9     4160.05     4026.20    113.85 o 
  -1   8   9     6845.27     6694.50    155.23 o 
   0   8   9     2193.84     2293.33    136.77 o 
   1   8   9     1428.21     1423.78    122.24 o 
   2   8   9     1926.40     1893.54    114.45 o 
   3   8   9      304.34      358.50    105.51 o 
   4   8   9      179.79      179.63    102.86 o 
   5   8   9      114.79      105.54    138.15 o 
   6   8   9      649.65      745.52    152.08 o 
   7   8   9     1095.79     1064.34    159.84 o 
   8   8   9      377.70      489.55    187.99 o 
   9   8   9      155.50      300.14    252.21 o 
  -5   9   9     2592.14     2573.41    222.72 o 
  -4   9   9      179.46      228.01    125.05 o 
  -3   9   9      113.16       99.13    114.27 o 
  -2   9   9      160.73      168.22    116.28 o 
  -1   9   9      197.37      171.92    112.70 o 
   0   9   9       34.02       81.49    109.76 o 
   1   9   9     1283.46     1310.32    158.88 o 
   2   9   9     2853.30     2984.11    184.47 o 
   3   9   9     1547.83     1419.35    166.42 o 
   4   9   9     1405.79     1382.79    153.93 o 
   5   9   9     2329.52     2298.37    173.75 o 
   6   9   9     4528.61     4427.46    180.78 o 
   7   9   9     6626.08     6196.25    284.64 o 
   8   9   9     2024.62     2073.47    194.94 o 
   9   9   9     1618.26     1485.65    261.15 o 
  -5  10   9       49.18       66.40    179.83 o 
  -4  10   9      146.24       97.99    161.28 o 
  -3  10   9      340.17      276.10    123.24 o 
  -2  10   9      325.03      367.76    126.43 o 
  -1  10   9      832.03      835.93    129.77 o 
   0  10   9     2450.12     2514.73    178.49 o 
   1  10   9     1690.57     1855.89    174.20 o 
   2  10   9     1986.85     1936.87    180.70 o 
   3  10   9     3871.87     3916.24    206.17 o 
   4  10   9     2982.96     3128.82    180.57 o 
   5  10   9     3250.22     3366.17    189.74 o 
   6  10   9     4977.47     4932.07    191.19 o 
   7  10   9     3519.06     3438.25    181.81 o 
   8  10   9      382.73      354.40    177.52 o 
  -4  11   9     1332.02     1274.96    199.88 o 
  -3  11   9      174.67      289.10    144.03 o 
  -2  11   9     1346.28     1475.39    182.43 o 
  -1  11   9     3440.85     3337.06    196.81 o 
   0  11   9     1816.86     1855.06    176.77 o 
   1  11   9     1839.48     1859.16    182.85 o 
   2  11   9     1496.07     1744.25    184.36 o 
   3  11   9      580.11      711.35    169.67 o 
   4  11   9      858.52      792.46    173.76 o 
   5  11   9      513.18      546.93    142.54 o 
   6  11   9       91.95      135.40    141.48 o 
   7  11   9        1.77       -9.32    144.10 o 
   8  11   9      249.04      214.72    182.09 o 
  -3  12   9      111.97       98.10    207.22 o 
  -2  12   9      827.65      877.04    214.66 o 
  -1  12   9     1119.22     1201.78    176.31 o 
   0  12   9       89.40      168.24    156.49 o 
   1  12   9      253.55      114.97    160.82 o 
   2  12   9       21.80       23.52    162.81 o 
   3  12   9        4.34       39.27    168.78 o 
   4  12   9      395.97      331.89    173.13 o 
   5  12   9     1319.41     1387.60    160.15 o 
   6  12   9     2213.72     2121.62    172.66 o 
   7  12   9     3367.34     3222.53    189.80 o 
  -1  13   9       49.80       22.08    188.07 o 
   0  13   9      951.63      718.12    176.03 o 
   1  13   9     1179.97     1145.64    185.40 o 
   2  13   9     2029.12     1770.96    196.10 o 
   3  13   9     2051.92     2039.91    206.61 o 
   4  13   9      812.16     1029.42    175.22 o 
   5  13   9     2493.74     2527.37    198.24 o 
   6  13   9     3749.54     3888.11    200.84 o 
   1  14   9     1060.76      992.42    216.54 o 
   2  14   9      976.58     1145.66    179.29 o 
   3  14   9     1161.21     1073.86    181.18 o 
  -2 -10  10     1469.14     1426.11    164.52 o 
  -1 -10  10      857.49      909.62    197.47 o 
   0 -10  10     1721.03     1536.35    215.32 o 
  -5  -9  10     1907.60     1734.99    187.86 o 
  -4  -9  10     5160.35     5151.96    233.26 o 
  -3  -9  10     5411.75     5117.32    225.08 o 
  -2  -9  10     3287.28     3254.35    185.58 o 
  -1  -9  10     1207.07     1181.38    156.18 o 
   0  -9  10     1383.39     1477.45    208.31 o 
   1  -9  10     2743.10     2684.89    229.18 o 
   2  -9  10      513.18      345.78    188.92 o 
  -6  -8  10     2344.93     2198.37    191.31 o 
  -5  -8  10     2057.99     2030.85    186.86 o 
  -4  -8  10     1714.06     1724.80    180.54 o 
  -3  -8  10      499.09      664.73    162.60 o 
  -2  -8  10      551.74      500.99    141.24 o 
  -1  -8  10      315.24      319.84    155.69 o 
   0  -8  10      120.26        3.63    150.92 o 
   1  -8  10       83.33      133.33    152.70 o 
   2  -8  10      443.24      491.71    175.68 o 
   3  -8  10      143.77       80.42    210.44 o 
   4  -8  10      442.73      335.08    209.16 o 
  -6  -7  10        0.80      -21.69    133.15 o 
  -5  -7  10       48.76       41.40    133.72 o 
  -4  -7  10      340.61      319.31    136.05 o 
  -3  -7  10     4038.03     3875.36    199.22 o 
  -2  -7  10     2047.06     2014.68    159.25 o 
  -1  -7  10     1022.88      970.50    159.16 o 
   0  -7  10     1892.11     1839.56    171.90 o 
   1  -7  10     5138.19     4803.50    208.62 o 
   2  -7  10     5483.98     5295.22    217.05 o 
   3  -7  10     1026.26     1054.20    188.45 o 
   4  -7  10     1466.48     1640.87    205.30 o 
   5  -7  10     2563.61     2586.43    230.47 o 
  -7  -6  10     1665.42     1944.78    196.27 o 
  -6  -6  10     2282.02     2195.93    157.74 o 
  -5  -6  10     2854.37     2858.24    160.46 o 
  -4  -6  10     4232.85     4360.62    171.02 o 
  -3  -6  10     7075.14     7029.12    202.14 o 
  -2  -6  10     5462.30     5600.39    212.36 o 
  -1  -6  10     1534.00     1642.89    162.70 o 
   0  -6  10     3439.22     3391.89    187.61 o 
   1  -6  10     6946.62     6974.25    227.35 o 
   2  -6  10     2522.77     2532.41    178.83 o 
   3  -6  10      316.70      430.45    132.61 o 
   4  -6  10     1216.70     1039.72    187.55 o 
   5  -6  10      710.95      690.36    187.76 o 
  -7  -5  10     2497.52     2439.39    196.16 o 
  -6  -5  10     3314.61     3485.56    182.66 o 
  -5  -5  10     3149.89     3102.10    174.50 o 
  -4  -5  10     6640.67     6419.19    202.77 o 
  -3  -5  10     4773.76     4979.23    209.65 o 
  -2  -5  10     1834.06     1887.92    136.50 o 
  -1  -5  10     1445.71     1466.67    156.03 o 
   0  -5  10     1278.63     1577.72    157.62 o 
   1  -5  10      688.92      628.39    145.82 o 
   2  -5  10        7.95       69.82    124.56 o 
   3  -5  10       78.18      137.71    129.27 o 
   4  -5  10       78.69      125.87    141.65 o 
   5  -5  10      257.06      335.49    176.80 o 
   6  -5  10     1584.66     1633.09    180.89 o 
  -8  -4  10      300.16      273.26    152.99 o 
  -7  -4  10     1015.59      962.00    160.60 o 
  -6  -4  10     1124.16     1007.63    151.63 o 
  -5  -4  10      624.63      545.69    140.19 o 
  -4  -4  10      357.12      285.00    129.21 o 
  -3  -4  10      970.35      946.85    117.47 o 
  -2  -4  10      224.15      235.23    117.30 o 
  -1  -4  10      511.83      379.27    111.72 o 
   0  -4  10     1822.78     1851.90    159.40 o 
   1  -4  10     6728.46     6485.58    176.11 o 
   2  -4  10     7778.43     7326.06    197.60 o 
   3  -4  10      545.85      622.01    129.57 o 
   4  -4  10     1333.27     1421.61    158.93 o 
   5  -4  10     3050.53     3221.28    216.48 o 
   6  -4  10     3254.23     3218.08    198.45 o 
   7  -4  10      410.20      605.37    184.99 o 
  -8  -3  10      924.57      807.41    155.34 o 
  -7  -3  10      722.31      744.04    153.17 o 
  -6  -3  10      777.70      806.45    133.04 o 
  -5  -3  10     1620.47     1765.68    154.94 o 
  -4  -3  10     3186.93     3119.77    164.57 o 
  -3  -3  10    13694.58    13011.10    244.33 o 
  -2  -3  10    11172.38    10903.87    211.24 o 
  -1  -3  10     2428.53     2574.99    126.38 o 
   0  -3  10     6044.59     5651.85    142.18 o 
   1  -3  10    14574.23    14389.49    213.44 o 
   2  -3  10     8243.05     7970.72    175.02 o 
   3  -3  10     1348.13     1295.66    103.45 o 
   4  -3  10     2497.50     2402.09    134.52 o 
   5  -3  10     1784.84     1822.00    161.56 o 
   6  -3  10     1777.85     1803.75    157.15 o 
   7  -3  10      142.35      197.50    173.23 o 
  -8  -2  10     1837.45     1840.08    190.57 o 
  -7  -2  10     2983.19     3079.57    176.91 o 
  -6  -2  10     6233.25     6238.40    193.16 o 
  -5  -2  10     3022.22     2988.20    155.19 o 
  -4  -2  10     6819.58     7025.75    215.15 o 
  -3  -2  10     6178.97     5884.65    147.52 o 
  -2  -2  10     6517.44     6639.12    143.76 o 
  -1  -2  10     6895.35     6799.01    142.75 o 
   0  -2  10     3536.92     3414.13    112.88 o 
   1  -2  10     3246.51     3257.67    138.65 o 
   2  -2  10      961.23     1052.98     89.41 o 
   3  -2  10      180.44      192.14     90.29 o 
   4  -2  10      160.11      163.18    102.06 o 
   5  -2  10       58.91       79.57    116.41 o 
   6  -2  10     1484.75     1372.31    147.05 o 
   7  -2  10      866.69      906.41    159.59 o 
   8  -2  10       57.62      293.88    208.17 o 
  -8  -1  10      753.65      869.45    177.77 o 
  -7  -1  10     1763.57     1878.22    180.60 o 
  -6  -1  10     2431.42     2464.12    152.57 o 
  -5  -1  10     1502.38     1617.98    138.22 o 
  -4  -1  10     1188.33     1071.07    135.41 o 
  -3  -1  10      247.12      239.13     87.76 o 
  -2  -1  10       38.43       67.83     37.25 o 
  -1  -1  10        5.64       54.02     82.76 o 
   0  -1  10      144.29      150.45     62.08 o 
   1  -1  10     1248.69     1087.47     66.80 o 
   2  -1  10     5522.79     5096.86    148.28 o 
   3  -1  10      439.03      463.95     98.15 o 
   4  -1  10     3972.86     3950.60    142.14 o 
   5  -1  10     3974.92     3915.04    161.22 o 
   6  -1  10     4961.41     4849.38    166.38 o 
   7  -1  10     1345.29     1505.99    148.08 o 
   8  -1  10      227.40      249.83    172.94 o 
  -8   0  10      328.39      276.66    149.20 o 
  -7   0  10       10.13       99.75    155.68 o 
  -6   0  10      174.84      210.56    136.86 o 
  -5   0  10     1489.75     1566.48    124.36 o 
  -4   0  10     1000.81     1039.30    111.41 o 
  -3   0  10     5327.62     5534.95    131.98 o 
  -2   0  10     5197.38     4900.52    126.53 o 
  -1   0  10     2262.27     2164.08    105.38 o 
   0   0  10     5650.97     5543.40    119.66 o 
   1   0  10    14182.27    13683.42    175.17 o 
   2   0  10     9799.04     8807.32    314.51 o 
   3   0  10     4032.48     3720.35    111.78 o 
   4   0  10     7062.76     7037.75    167.27 o 
   5   0  10     4658.00     4494.99    167.86 o 
   6   0  10     4470.01     4222.07    160.86 o 
   7   0  10      161.53      156.16    124.36 o 
   8   0  10      140.49      218.37    169.93 o 
  -8   1  10      771.35      878.20    157.73 o 
  -7   1  10     1016.98     1076.12    146.51 o 
  -6   1  10     4742.14     4967.08    184.76 o 
  -5   1  10     4215.92     4349.85    144.21 o 
  -4   1  10    10378.31    10580.25    182.81 o 
  -3   1  10     8267.13     8046.56    141.65 o 
  -2   1  10    13462.46    12694.50    284.89 o 
  -1   1  10    10032.28    10133.58    166.08 o 
   0   1  10     4775.23     4517.52    111.14 o 
   1   1  10    11033.82    11170.19    154.39 o 
   2   1  10     6617.19     6310.43    177.75 o 
   3   1  10     1610.29     1560.96    112.69 o 
   4   1  10      634.95      603.94    102.15 o 
   5   1  10      162.24      179.02     95.63 o 
   6   1  10       36.33      149.56    120.52 o 
   7   1  10      111.62      149.63    140.27 o 
   8   1  10      102.99      108.87    167.00 o 
   9   1  10      278.41      415.99    185.83 o 
  -8   2  10      686.99      816.06    151.33 o 
  -7   2  10     2330.84     2259.69    164.71 o 
  -6   2  10     5898.31     5666.19    192.98 o 
  -5   2  10     4897.92     4913.35    145.43 o 
  -4   2  10     2844.26     2843.82    130.27 o 
  -3   2  10     1184.67     1132.49     97.11 o 
  -2   2  10     3991.67     3937.92    118.85 o 
  -1   2  10      305.36      201.43     29.98 o 
   0   2  10      128.36      138.28     76.49 o 
   1   2  10      567.94      629.17     93.67 o 
   2   2  10     1368.61     1199.59     89.37 o 
   3   2  10      570.19      650.54    108.25 o 
   4   2  10     2141.33     2073.63    114.86 o 
   5   2  10     1698.13     1762.72    118.91 o 
   6   2  10     4672.13     4620.11    153.33 o 
   7   2  10     1467.93     1402.95    155.46 o 
   8   2  10      130.80      126.52    145.57 o 
   9   2  10     1346.48     1589.77    202.85 o 
  -8   3  10      131.85       52.13    159.83 o 
  -7   3  10      387.88      367.68    135.58 o 
  -6   3  10      388.27      471.14    129.58 o 
  -5   3  10      479.76      474.14    113.26 o 
  -4   3  10      566.08      553.03     98.27 o 
  -3   3  10     2144.44     2082.51    106.86 o 
  -2   3  10     2664.84     2663.56    104.96 o 
  -1   3  10     2190.73     2263.79     81.04 o 
   0   3  10     2843.94     2902.23     96.95 o 
   1   3  10     9421.90     9009.91    168.68 o 
   2   3  10    10401.32    10008.32    165.46 o 
   3   3  10     5771.92     5894.32    168.12 o 
   4   3  10     6379.48     5984.87    162.90 o 
   5   3  10     6139.87     5997.17    179.37 o 
   6   3  10     8496.01     8082.20    179.49 o 
   7   3  10     1260.84     1313.86    139.77 o 
   8   3  10      801.46      848.60    140.09 o 
   9   3  10     1283.46     1450.55    207.30 o 
  -7   4  10      286.92      255.96    180.65 o 
  -6   4  10     1824.21     1871.67    147.17 o 
  -5   4  10     3143.04     3218.32    144.10 o 
  -4   4  10     5674.43     5689.76    147.86 o 
  -3   4  10     3246.28     3118.06    115.90 o 
  -2   4  10    12614.83    12359.27    169.28 o 
  -1   4  10    10476.42    10451.22    159.54 o 
   0   4  10     3451.65     3512.01     97.73 o 
   1   4  10     8944.51     8076.20    180.53 o 
   2   4  10     9291.36     8739.36    272.99 o 
   3   4  10     5512.86     5369.21    123.17 o 
   4   4  10     4071.51     3934.68    137.25 o 
   5   4  10     2446.92     2352.17    131.49 o 
   6   4  10      177.18      343.98    108.46 o 
   7   4  10       50.67       42.49    117.04 o 
   8   4  10       17.61       86.14    134.19 o 
   9   4  10       11.85       37.27    226.40 o 
  -7   5  10     1338.05     1464.34    202.15 o 
  -6   5  10     6160.83     6100.66    249.87 o 
  -5   5  10     5510.02     5399.31    165.23 o 
  -4   5  10     2095.54     2151.67    112.08 o 
  -3   5  10     2154.61     2155.54    107.81 o 
  -2   5  10     8204.57     8203.69    147.70 o 
  -1   5  10     2938.60     3011.45     96.54 o 
   0   5  10     2004.59     1940.08     91.02 o 
   1   5  10      500.85      546.53     77.10 o 
   2   5  10      240.58      344.56     93.19 o 
   3   5  10     1505.76     1619.18    118.39 o 
   4   5  10      217.75      247.27     79.69 o 
   5   5  10      106.34      116.24    127.90 o 
   6   5  10     2180.19     2110.17    164.35 o 
   7   5  10     1348.39     1377.12    158.97 o 
   8   5  10      171.12      306.62    146.34 o 
   9   5  10      999.69     1026.68    208.19 o 
  -7   6  10      928.69     1017.22    195.86 o 
  -6   6  10     2150.23     2120.09    200.50 o 
  -5   6  10      184.65      213.07    134.36 o 
  -4   6  10       11.36       41.43     83.13 o 
  -3   6  10       37.50       42.37     87.44 o 
  -2   6  10      159.17      150.87     82.41 o 
  -1   6  10      897.81      939.85     80.14 o 
   0   6  10     1659.29     1644.15     92.27 o 
   1   6  10     3452.87     3566.89    120.78 o 
   2   6  10     5112.84     4867.41    147.27 o 
   3   6  10     2417.50     2340.39    128.97 o 
   4   6  10     3762.55     3901.11    159.73 o 
   5   6  10     5958.70     6015.39    212.87 o 
   6   6  10     7913.98     7788.30    213.66 o 
   7   6  10     1546.49     1753.66    163.92 o 
   8   6  10     1048.25     1116.14    183.75 o 
   9   6  10     1953.40     2080.48    275.58 o 
  -6   7  10      333.94      355.60    151.36 o 
  -5   7  10     1933.12     1907.26    152.64 o 
  -4   7  10     2863.31     2989.15    132.69 o 
  -3   7  10      837.59      774.72     95.11 o 
  -2   7  10     6399.71     6462.10    124.45 o 
  -1   7  10    10534.62    10419.85    157.32 o 
   0   7  10     4880.62     5034.67    119.88 o 
   1   7  10     8658.28     8609.17    157.53 o 
   2   7  10     9404.92     9514.20    195.33 o 
   3   7  10     4549.64     4657.82    162.30 o 
   4   7  10     3429.19     3550.03    157.28 o 
   5   7  10     3974.81     4023.57    152.75 o 
   6   7  10     1937.43     1978.44    145.61 o 
   7   7  10      672.30      592.08    171.69 o 
   8   7  10      507.95      476.23    176.44 o 
   9   7  10      568.44      589.37    222.66 o 
  -6   8  10     2469.15     2602.37    227.78 o 
  -5   8  10     3033.05     3314.92    195.78 o 
  -4   8  10     1928.23     1850.65    134.62 o 
  -3   8  10     2159.19     2033.23    132.93 o 
  -2   8  10     8349.96     7706.69    158.15 o 
  -1   8  10     6188.79     6188.53    148.56 o 
   0   8  10     3452.82     3380.15    136.37 o 
   1   8  10     2250.87     2238.89    135.89 o 
   2   8  10     1726.59     1667.09    121.16 o 
   3   8  10     1912.61     1909.73    131.69 o 
   4   8  10       14.29       42.44    112.33 o 
   5   8  10        9.59       51.40    114.06 o 
   6   8  10      465.53      405.94    150.93 o 
   7   8  10      182.22      178.53    177.92 o 
   8   8  10      132.41       15.66    193.06 o 
   9   8  10      142.52      209.75    259.28 o 
  -5   9  10      662.93      643.33    185.84 o 
  -4   9  10      117.26      265.73    147.64 o 
  -3   9  10       71.54       53.64    124.68 o 
  -2   9  10      930.30      959.23    138.07 o 
  -1   9  10       48.45       65.30    115.80 o 
   0   9  10      602.37      609.06    122.30 o 
   1   9  10     1361.00     1340.48    160.16 o 
   2   9  10     2050.00     2281.08    176.19 o 
   3   9  10      552.22      640.78    156.25 o 
   4   9  10     1524.39     1698.13    178.34 o 
   5   9  10     2688.15     2717.16    178.71 o 
   6   9  10     4281.43     4233.34    202.07 o 
   7   9  10     1427.24     1465.51    174.15 o 
   8   9  10      781.54      907.15    186.07 o 
  -4  10  10     2149.12     1783.22    182.22 o 
  -3  10  10      525.59      508.87    136.46 o 
  -2  10  10     1133.52     1245.30    146.01 o 
  -1  10  10     2873.79     2969.96    186.80 o 
   0  10  10      782.20      931.94    159.15 o 
   1  10  10     2544.77     2616.38    186.04 o 
   2  10  10     5560.20     5342.42    221.54 o 
   3  10  10     4319.27     4536.81    215.75 o 
   4  10  10     3857.93     3731.80    212.06 o 
   5  10  10     3691.13     3535.86    194.50 o 
   6  10  10     2729.13     2638.09    171.24 o 
   7  10  10     1459.81     1383.79    158.49 o 
   8  10  10     1037.37      965.64    190.26 o 
  -3  11  10      505.43      779.60    165.49 o 
  -2  11  10     3494.36     3450.92    225.30 o 
  -1  11  10     6124.88     5913.85    231.70 o 
   0  11  10     3370.01     3651.54    205.71 o 
   1  11  10     2585.99     2456.56    191.49 o 
   2  11  10     3178.50     3277.14    207.02 o 
   3  11  10     5831.88     5597.35    236.26 o 
   4  11  10     1588.41     1482.06    190.31 o 
   5  11  10      402.75      470.58    157.81 o 
   6  11  10       45.00      117.66    145.72 o 
   7  11  10       13.45       89.11    146.26 o 
  -2  12  10     1566.25     1582.94    199.66 o 
  -1  12  10      761.15      846.98    171.50 o 
   0  12  10       47.40       13.37    162.12 o 
   1  12  10       18.00       33.13    164.45 o 
   2  12  10       79.84      116.18    166.37 o 
   3  12  10      242.11      269.76    171.41 o 
   4  12  10     1257.23     1118.35    188.46 o 
   5  12  10      819.41      956.80    169.60 o 
   6  12  10     1177.63     1248.55    165.58 o 
  -1  13  10     1517.32     1333.04    214.61 o 
   0  13  10     1189.18     1308.77    189.91 o 
   1  13  10     1390.12     1536.64    194.30 o 
   2  13  10     1572.72     1627.90    200.13 o 
   3  13  10     2082.91     2168.28    211.10 o 
   4  13  10     2684.60     2468.58    197.41 o 
   5  13  10     2045.52     2097.44    198.52 o 
  -3  -9  11      780.26      741.56    158.05 o 
  -2  -9  11       82.87       62.94    152.43 o 
  -1  -9  11      341.26      288.18    148.09 o 
   0  -9  11      420.65      422.29    195.15 o 
   1  -9  11       12.01       33.75    198.03 o 
  -5  -8  11      405.50      458.72    169.60 o 
  -4  -8  11       25.75       22.38    164.91 o 
  -3  -8  11       18.80      -64.99    148.84 o 
  -2  -8  11       21.83       15.97    145.11 o 
  -1  -8  11       15.73       41.83    157.15 o 
   0  -8  11      625.32      602.58    167.00 o 
   1  -8  11     3741.64     3834.92    245.81 o 
   2  -8  11     1686.28     1840.59    215.32 o 
   3  -8  11      804.94      962.57    229.70 o 
  -6  -7  11       17.94       23.48    148.66 o 
  -5  -7  11      128.91      190.06    153.36 o 
  -4  -7  11     1070.75     1098.92    173.80 o 
  -3  -7  11     2000.91     2051.11    167.58 o 
  -2  -7  11      955.25      964.01    151.55 o 
  -1  -7  11      365.32      450.11    157.35 o 
   0  -7  11     3587.35     3694.92    206.35 o 
   1  -7  11     5363.08     5119.99    225.03 o 
   2  -7  11     1256.06     1353.37    170.78 o 
   3  -7  11      622.00      573.45    216.46 o 
   4  -7  11     1096.54     1094.93    228.91 o 
  -6  -6  11      828.72      819.12    149.86 o 
  -5  -6  11      564.29      631.46    141.65 o 
  -4  -6  11     2709.40     2704.23    193.79 o 
  -3  -6  11     2219.06     2283.68    165.34 o 
  -2  -6  11     1804.29     1747.81    174.28 o 
  -1  -6  11     1155.43     1368.48    168.67 o 
   0  -6  11     1596.86     1590.84    172.45 o 
   1  -6  11      629.95      933.58    159.49 o 
   2  -6  11      154.52      215.30    150.14 o 
   3  -6  11      107.63      135.87    137.85 o 
   4  -6  11        9.62      151.26    180.18 o 
   5  -6  11      106.63       43.48    185.52 o 
  -7  -5  11     2409.17     2377.65    205.62 o 
  -6  -5  11     2449.36     2279.69    180.67 o 
  -5  -5  11     1661.96     1617.31    164.36 o 
  -4  -5  11      161.52      156.51    129.63 o 
  -3  -5  11      488.64      577.98    137.45 o 
  -2  -5  11      149.53      208.29    148.21 o 
  -1  -5  11       88.40       35.23    147.64 o 
   0  -5  11        7.52       30.28    143.69 o 
   1  -5  11     1971.04     1962.79    175.26 o 
   2  -5  11      819.69      868.74    140.93 o 
   3  -5  11      295.97      289.97    133.63 o 
   4  -5  11     2195.41     2230.20    180.06 o 
   5  -5  11     4331.05     4404.24    249.62 o 
   6  -5  11     3262.43     3382.33    214.94 o 
  -7  -4  11      755.57      591.16    172.22 o 
  -6  -4  11      126.41       87.27    144.30 o 
  -5  -4  11        5.87      -24.24    139.54 o 
  -4  -4  11      160.62      206.91    136.40 o 
  -3  -4  11      492.02      551.40    132.17 o 
  -2  -4  11     2374.11     2296.32    152.10 o 
  -1  -4  11     1326.24     1236.58    156.21 o 
   0  -4  11     4261.31     4123.82    194.15 o 
   1  -4  11     6695.16     6250.44    183.73 o 
   2  -4  11     2034.80     2123.99    153.33 o 
   3  -4  11     1392.72     1461.37    148.15 o 
   4  -4  11     2747.30     2916.40    187.21 o 
   5  -4  11     4974.77     4950.26    245.91 o 
   6  -4  11     1797.47     1821.80    180.66 o 
  -7  -3  11      493.90      468.05    158.84 o 
  -6  -3  11      600.53      637.59    153.40 o 
  -5  -3  11     2138.15     2324.43    168.34 o 
  -4  -3  11     4005.26     3862.52    182.81 o 
  -3  -3  11     2853.24     2815.55    141.33 o 
  -2  -3  11     5484.25     5355.61    181.52 o 
  -1  -3  11     2216.14     2321.77    129.07 o 
   0  -3  11     3196.38     3183.22    164.28 o 
   1  -3  11     2316.59     2244.19    127.54 o 
   2  -3  11      602.86      707.81    112.09 o 
   3  -3  11      287.41      283.72    127.26 o 
   4  -3  11      169.42      221.35    143.59 o 
   5  -3  11      676.23      509.04    169.52 o 
   6  -3  11        8.80       33.20    155.30 o 
   7  -3  11      110.50      235.16    178.01 o 
  -8  -2  11      896.59      948.60    170.00 o 
  -7  -2  11     2322.40     2441.88    180.94 o 
  -6  -2  11     3181.12     3446.33    173.31 o 
  -5  -2  11      947.45     1032.45    150.37 o 
  -4  -2  11      246.57      331.90    118.85 o 
  -3  -2  11     4392.44     4131.58    136.65 o 
  -2  -2  11     1658.12     1595.44    108.91 o 
  -1  -2  11       85.17       65.01     85.67 o 
   0  -2  11       14.14       44.36     81.15 o 
   1  -2  11      550.14      566.16    112.66 o 
   2  -2  11      137.91      187.15    106.81 o 
   3  -2  11       17.63       39.84    106.97 o 
   4  -2  11     1252.21     1256.01    134.22 o 
   5  -2  11     4054.18     3810.61    219.85 o 
   6  -2  11     3753.10     3767.81    200.56 o 
   7  -2  11     1321.03     1387.08    188.32 o 
  -8  -1  11      355.14      262.83    156.74 o 
  -7  -1  11     1835.21     1900.20    174.94 o 
  -6  -1  11     1014.70      936.03    150.30 o 
  -5  -1  11       56.97       41.11    133.82 o 
  -4  -1  11        4.10      -32.73    120.33 o 
  -3  -1  11      856.84      824.74    121.33 o 
  -2  -1  11       20.97       48.43     87.30 o 
  -1  -1  11       40.58        0.46     87.08 o 
   0  -1  11     2337.05     2062.03     94.46 o 
   1  -1  11     7748.74     7332.52    160.68 o 
   2  -1  11     5107.71     4835.69    174.89 o 
   3  -1  11     1748.40     1961.77    139.14 o 
   4  -1  11     2979.79     3084.76    157.48 o 
   5  -1  11     8835.05     8573.47    237.55 o 
   6  -1  11     3546.80     3848.70    176.15 o 
   7  -1  11      462.12      466.11    153.55 o 
   8  -1  11      436.97      626.25    212.18 o 
  -8   0  11        3.06     -131.97    153.95 o 
  -7   0  11      165.22      131.13    145.21 o 
  -6   0  11      122.32      226.55    140.19 o 
  -5   0  11     1235.83     1482.14    130.47 o 
  -4   0  11      910.25      994.60    119.21 o 
  -3   0  11     1345.84     1335.68    129.27 o 
  -2   0  11     9226.46     9096.67    170.36 o 
  -1   0  11     4658.38     4680.89    137.79 o 
   0   0  11     4315.77     4075.04    112.89 o 
   1   0  11     6459.41     6454.58    139.64 o 
   2   0  11     4877.37     4586.43    173.54 o 
   3   0  11     2086.25     2082.61    151.84 o 
   4   0  11     1115.37     1124.93    134.25 o 
   5   0  11     2320.07     2245.55    140.95 o 
   6   0  11       61.93       97.75    119.45 o 
   7   0  11       15.84      161.91    142.26 o 
   8   0  11      114.22      110.86    196.34 o 
  -8   1  11      423.82      432.95    165.00 o 
  -7   1  11     2280.92     2320.18    173.77 o 
  -6   1  11     5756.02     5846.94    209.06 o 
  -5   1  11     1721.09     1738.11    138.06 o 
  -4   1  11      593.63      569.13    111.02 o 
  -3   1  11     4360.56     4392.53    137.98 o 
  -2   1  11     3684.98     3718.88    138.29 o 
  -1   1  11     2210.62     2235.69    115.46 o 
   0   1  11      900.55      790.97     72.93 o 
   1   1  11       59.29      105.80     88.60 o 
   2   1  11       67.23      203.05     94.46 o 
   3   1  11       42.76       37.43     93.22 o 
   4   1  11       15.27        9.07    115.52 o 
   5   1  11     1329.97     1477.35    130.08 o 
   6   1  11     2169.42     2171.55    152.27 o 
   7   1  11     1158.54     1318.85    160.12 o 
   8   1  11     1215.80     1126.04    187.01 o 
  -7   2  11     2905.95     2778.52    179.93 o 
  -6   2  11     2892.46     2948.74    171.63 o 
  -5   2  11      711.32      760.21    111.04 o 
  -4   2  11       23.73       11.21     94.53 o 
  -3   2  11     1697.50     1672.51    101.67 o 
  -2   2  11      155.06      208.84     74.16 o 
  -1   2  11      157.34      186.93     83.26 o 
   0   2  11     1433.17     1361.47     79.44 o 
   1   2  11     1839.08     1742.42    106.48 o 
   2   2  11     2674.69     2383.08     89.07 o 
   3   2  11      917.89      920.69    108.35 o 
   4   2  11     3046.72     3001.62    137.59 o 
   5   2  11    10092.36     9675.47    193.48 o 
   6   2  11     5085.76     5158.47    180.37 o 
   7   2  11     1161.08     1283.87    153.89 o 
   8   2  11     1545.73     1526.90    170.99 o 
  -7   3  11      254.80      273.62    142.45 o 
  -6   3  11       37.48       83.94    119.09 o 
  -5   3  11      864.59      863.66    121.98 o 
  -4   3  11      643.50      652.29     99.03 o 
  -3   3  11      147.54      135.87     87.68 o 
  -2   3  11     3002.66     3179.00    106.20 o 
  -1   3  11     2917.80     2714.60    110.27 o 
   0   3  11     4147.04     3946.91    109.90 o 
   1   3  11     7122.46     6745.49    136.88 o 
   2   3  11     5146.19     4385.21    201.79 o 
   3   3  11     1958.30     1942.00    118.50 o 
   4   3  11     2054.30     1969.31    118.68 o 
   5   3  11     6728.66     6437.77    178.74 o 
   6   3  11     1738.87     1689.50    126.95 o 
   7   3  11      154.82      155.57    138.95 o 
   8   3  11      204.00      311.70    171.98 o 
   9   3  11      237.88      501.48    222.98 o 
  -7   4  11     1126.08     1117.03    174.79 o 
  -6   4  11     2641.47     2894.52    153.79 o 
  -5   4  11     1072.92     1150.19    124.30 o 
  -4   4  11      807.32      974.10    103.03 o 
  -3   4  11     2398.65     2432.60    112.77 o 
  -2   4  11     5064.94     5013.47    122.00 o 
  -1   4  11     4585.31     4483.70    128.11 o 
   0   4  11     1072.10     1039.67     73.05 o 
   1   4  11     1750.56     1658.14     83.93 o 
   2   4  11     1780.02     1955.06    107.30 o 
   3   4  11     1631.77     1571.18     93.56 o 
   4   4  11       18.56       72.70     93.95 o 
   5   4  11      618.21      752.57    141.80 o 
   6   4  11      818.16      983.30    162.87 o 
   7   4  11      551.61      741.72    153.51 o 
   8   4  11      364.81      473.60    167.34 o 
   9   4  11     1773.72     1708.04    247.24 o 
  -7   5  11     1984.45     2225.21    197.19 o 
  -6   5  11     4132.69     4123.05    208.17 o 
  -5   5  11     1982.82     2034.75    128.84 o 
  -4   5  11       83.01      106.24     95.08 o 
  -3   5  11     3040.89     3029.93    120.72 o 
  -2   5  11     3066.37     2785.71    105.13 o 
  -1   5  11      411.27      347.58     90.72 o 
   0   5  11       59.96       88.02     76.22 o 
   1   5  11      257.76      188.24     71.54 o 
   2   5  11      757.17      737.70     99.98 o 
   3   5  11       91.29       96.33    101.56 o 
   4   5  11     1200.38     1177.11    127.91 o 
   5   5  11     6119.90     6012.81    206.18 o 
   6   5  11     6419.21     6309.38    237.60 o 
   7   5  11     2017.00     1948.06    182.45 o 
   8   5  11     1326.99     1434.39    171.37 o 
   9   5  11     3363.18     3691.86    297.38 o 
  -6   6  11      354.98      336.31    155.53 o 
  -5   6  11       20.79       50.78    130.15 o 
  -4   6  11      485.34      392.42     98.66 o 
  -3   6  11        9.94       16.68     90.01 o 
  -2   6  11      626.08      594.52     83.65 o 
  -1   6  11     1918.08     2173.44    103.84 o 
   0   6  11     2335.11     2352.03    100.00 o 
   1   6  11     2742.68     2594.02    116.14 o 
   2   6  11     4376.05     4396.31    146.11 o 
   3   6  11     5397.09     5497.54    161.33 o 
   4   6  11     2814.72     2839.01    150.62 o 
   5   6  11     6019.53     5970.19    189.62 o 
   6   6  11     4056.21     4213.86    198.58 o 
   7   6  11     1144.61     1080.42    159.84 o 
   8   6  11     1190.73     1126.82    166.97 o 
   9   6  11      750.52      718.52    224.61 o 
  -6   7  11      297.51      377.93    161.56 o 
  -5   7  11      858.10      942.30    159.45 o 
  -4   7  11      954.62      963.12    128.08 o 
  -3   7  11      974.75      965.58    113.33 o 
  -2   7  11     5147.77     5170.19    145.85 o 
  -1   7  11     5332.26     5404.33    130.02 o 
   0   7  11      820.42      845.31     88.39 o 
   1   7  11     1249.45     1312.38    101.42 o 
   2   7  11     1776.49     1910.34    121.56 o 
   3   7  11     2452.55     2498.12    145.14 o 
   4   7  11      109.31      172.77    117.92 o 
   5   7  11      370.58      413.60    123.90 o 
   6   7  11       84.92      188.79    132.91 o 
   7   7  11       90.82       42.85    143.97 o 
   8   7  11      128.89      233.33    185.73 o 
  -5   8  11     2169.91     2397.14    187.86 o 
  -4   8  11      282.02      247.13    132.56 o 
  -3   8  11     3186.46     3179.82    151.44 o 
  -2   8  11     3761.79     3739.69    151.44 o 
  -1   8  11      942.15      974.89    105.19 o 
   0   8  11       25.35       69.89    104.91 o 
   1   8  11       30.83       25.18    101.42 o 
   2   8  11       51.79       36.99    135.59 o 
   3   8  11        1.31      -11.65    112.54 o 
   4   8  11      598.52      540.25    125.59 o 
   5   8  11     1001.71     1019.47    140.14 o 
   6   8  11     1489.97     1585.74    156.80 o 
   7   8  11      854.10      921.65    192.35 o 
   8   8  11     1618.27     1742.11    206.54 o 
  -5   9  11      604.93      402.43    182.86 o 
  -4   9  11        5.73       10.52    153.24 o 
  -3   9  11      617.22      374.96    131.89 o 
  -2   9  11      146.77      236.78    120.90 o 
  -1   9  11      680.84      682.50    124.55 o 
   0   9  11     1331.62     1402.50    158.73 o 
   1   9  11      308.68      231.65    147.93 o 
   2   9  11     1245.01     1226.06    163.52 o 
   3   9  11     3727.06     3790.91    202.35 o 
   4   9  11     1162.72     1252.45    174.68 o 
   5   9  11     3574.48     3599.71    212.62 o 
   6   9  11     4637.34     4716.78    232.80 o 
   7   9  11     1552.85     1764.06    182.88 o 
   8   9  11     1274.51     1279.02    198.09 o 
  -4  10  11      141.71      237.17    154.79 o 
  -3  10  11       90.31      147.22    147.17 o 
  -2  10  11     2099.08     2066.65    184.48 o 
  -1  10  11     2836.67     3058.01    191.22 o 
   0  10  11     1087.44     1087.50    163.63 o 
   1  10  11     1476.81     1559.67    173.73 o 
   2  10  11     3115.28     3122.28    196.76 o 
   3  10  11     4137.04     4211.49    215.68 o 
   4  10  11      253.97      282.01    168.19 o 
   5  10  11      644.78      705.42    176.24 o 
   6  10  11      884.38      945.25    186.75 o 
   7  10  11      268.75      308.12    168.37 o 
  -3  11  11     1701.78     1810.19    203.46 o 
  -2  11  11     2358.85     2516.28    217.23 o 
  -1  11  11     1715.11     1760.53    181.62 o 
   0  11  11      172.45      239.27    157.86 o 
   1  11  11      334.90      259.58    160.72 o 
   2  11  11     2094.50     1971.65    190.45 o 
   3  11  11      433.39      409.90    170.22 o 
   4  11  11      323.27      308.25    173.63 o 
   5  11  11      340.18      386.53    173.49 o 
   6  11  11      665.56      629.51    166.57 o 
   7  11  11      495.37      457.81    176.25 o 
  -2  12  11      952.59      724.84    190.11 o 
  -1  12  11        3.46      -56.44    165.89 o 
   0  12  11      303.35      315.05    169.01 o 
   1  12  11       27.76        1.71    166.32 o 
   2  12  11      460.20      575.63    175.76 o 
   3  12  11     2072.72     1976.63    202.76 o 
   4  12  11      635.23      638.96    187.20 o 
   5  12  11     1509.67     1728.73    206.96 o 
   6  12  11     2215.34     2142.67    195.21 o 
   0  13  11      612.15      558.31    177.96 o 
   1  13  11      275.84      394.90    177.76 o 
   2  13  11     1009.85     1176.01    194.55 o 
   3  13  11     3050.22     2957.14    222.24 o 
   4  13  11      370.57      434.39    191.40 o 
  -3  -8  12       16.97       83.49    152.75 o 
  -2  -8  12      139.23      141.29    154.09 o 
  -1  -8  12      512.37      530.96    167.79 o 
   0  -8  12     1926.15     1988.14    193.48 o 
   1  -8  12     2535.58     2596.65    236.19 o 
  -5  -7  12     1659.03     1536.15    196.28 o 
  -4  -7  12     1634.01     1647.75    194.21 o 
  -3  -7  12     3642.61     3522.12    197.04 o 
  -2  -7  12     3022.20     3273.22    209.69 o 
  -1  -7  12     2658.38     2637.01    201.33 o 
   0  -7  12     6379.85     6528.37    251.99 o 
   1  -7  12     3889.49     3976.92    221.51 o 
   2  -7  12     2002.67     2214.21    195.74 o 
   3  -7  12     1177.96     1253.83    239.25 o 
  -5  -6  12     1551.59     1675.81    179.24 o 
  -4  -6  12     3138.13     3266.71    213.30 o 
  -3  -6  12     4663.07     4731.11    204.37 o 
  -2  -6  12     3396.73     3372.61    201.91 o 
  -1  -6  12     1642.89     1569.79    177.16 o 
   0  -6  12     1910.64     1904.68    185.50 o 
   1  -6  12      914.82      851.38    169.11 o 
   2  -6  12      527.72      374.46    164.13 o 
   3  -6  12      410.55      324.15    182.17 o 
   4  -6  12       36.85       -3.37    185.03 o 
  -6  -5  12     1057.44     1017.97    167.71 o 
  -5  -5  12      100.78      129.81    152.26 o 
  -4  -5  12       13.05       69.60    179.03 o 
  -3  -5  12      473.50      496.73    150.53 o 
  -2  -5  12       17.14       99.54    150.41 o 
  -1  -5  12      105.41      145.90    151.15 o 
   0  -5  12      868.37      865.89    164.15 o 
   1  -5  12     2536.20     2476.40    187.87 o 
   2  -5  12     1218.11     1194.54    170.56 o 
   3  -5  12      794.13      865.97    149.48 o 
   4  -5  12     3654.84     3346.31    208.20 o 
   5  -5  12     4645.08     4313.60    251.71 o 
  -6  -4  12      566.66      612.40    156.88 o 
  -5  -4  12     1343.50     1264.34    164.15 o 
  -4  -4  12     1606.53     1535.20    152.05 o 
  -3  -4  12     3786.83     3668.69    211.25 o 
  -2  -4  12     2126.01     2361.90    195.10 o 
  -1  -4  12     2151.82     2135.46    174.52 o 
   0  -4  12     5786.76     5926.35    223.69 o 
   1  -4  12     5882.21     6046.16    228.17 o 
   2  -4  12     4087.54     4128.09    182.55 o 
   3  -4  12     2977.54     2991.38    173.92 o 
   4  -4  12     4852.49     4817.29    217.24 o 
   5  -4  12     3558.34     3739.61    238.18 o 
   6  -4  12      489.06      439.85    165.42 o 
  -7  -3  12     2813.97     2882.05    218.54 o 
  -6  -3  12     3996.03     4136.86    220.09 o 
  -5  -3  12     2264.77     2382.41    179.75 o 
  -4  -3  12     3132.96     3104.96    195.13 o 
  -3  -3  12     4954.75     5062.51    212.63 o 
  -2  -3  12     6930.59     6814.27    205.76 o 
  -1  -3  12     3241.50     3308.00    173.09 o 
   0  -3  12     3539.41     3169.36    171.56 o 
   1  -3  12     3783.15     3715.97    168.93 o 
   2  -3  12     2038.51     2148.62    135.54 o 
   3  -3  12     1964.75     1842.79    156.11 o 
   4  -3  12     1559.99     1387.03    165.99 o 
   5  -3  12        0.95      138.94    170.55 o 
   6  -3  12        2.10       39.47    158.43 o 
  -7  -2  12     3199.32     3049.97    199.40 o 
  -6  -2  12     4366.33     4278.56    205.25 o 
  -5  -2  12      833.28      769.26    152.16 o 
  -4  -2  12      490.32      551.87    155.90 o 
  -3  -2  12     2218.30     2127.33    159.32 o 
  -2  -2  12      397.75      456.25    117.91 o 
  -1  -2  12       21.12       73.57    108.04 o 
   0  -2  12        3.57       22.04    128.27 o 
   1  -2  12      357.17      333.81    109.78 o 
   2  -2  12      111.81      195.66    109.81 o 
   3  -2  12      164.09      111.96    118.30 o 
   4  -2  12     1725.25     1813.87    168.81 o 
   5  -2  12     3970.54     3989.99    227.53 o 
   6  -2  12     1317.62     1663.06    179.02 o 
   7  -2  12      317.83      375.14    161.82 o 
  -7  -1  12      535.35      616.36    162.96 o 
  -6  -1  12       47.67       54.25    150.61 o 
  -5  -1  12      194.52      235.01    114.23 o 
  -4  -1  12      475.19      463.71    132.58 o 
  -3  -1  12      470.57      476.16    117.76 o 
  -2  -1  12      652.00      734.09    112.43 o 
  -1  -1  12     3757.32     3642.76    131.32 o 
   0  -1  12     7063.74     6416.12    153.94 o 
   1  -1  12     5736.56     5231.92    156.07 o 
   2  -1  12     5191.93     4945.03    179.39 o 
   3  -1  12     3864.16     3962.96    166.31 o 
   4  -1  12     5013.35     4919.47    183.32 o 
   5  -1  12     7182.35     7227.33    231.48 o 
   6  -1  12     2030.23     2041.91    163.09 o 
   7  -1  12     1004.99      964.59    190.13 o 
  -7   0  12      663.09      676.53    161.60 o 
  -6   0  12     1318.16     1418.82    164.76 o 
  -5   0  12     2493.47     2665.45    136.66 o 
  -4   0  12     3008.99     3056.69    162.59 o 
  -3   0  12     6562.80     6444.22    190.14 o 
  -2   0  12    11887.58    11812.00    223.74 o 
  -1   0  12     6120.44     5939.40    153.57 o 
   0   0  12     7884.55     7535.12    172.56 o 
   1   0  12    12156.69    11844.98    199.66 o 
   2   0  12     6214.58     6475.42    174.00 o 
   3   0  12     2401.22     2249.38    156.75 o 
   4   0  12     1592.18     1584.96    144.13 o 
   5   0  12      710.25      803.34    141.32 o 
   6   0  12      564.35      441.38    125.66 o 
   7   0  12     1277.94      966.39    183.40 o 
   8   0  12       25.60      120.82    200.11 o 
  -7   1  12     3098.43     3057.62    192.03 o 
  -6   1  12     4757.13     4883.63    204.95 o 
  -5   1  12     1175.87     1287.67    139.70 o 
  -4   1  12      686.40      671.93    117.53 o 
  -3   1  12     6023.00     6220.41    169.73 o 
  -2   1  12     3235.30     3325.75    146.21 o 
  -1   1  12      491.39      528.73     95.61 o 
   0   1  12       22.35       56.50    102.87 o 
   1   1  12       20.77       90.75     88.97 o 
   2   1  12      590.05      557.60     95.10 o 
   3   1  12       36.81       -9.06    110.81 o 
   4   1  12      209.52      208.84    122.13 o 
   5   1  12     1537.69     1483.48    135.50 o 
   6   1  12      962.11      967.94    138.25 o 
   7   1  12      160.61      151.11    146.88 o 
   8   1  12     1565.51     1902.27    199.14 o 
  -7   2  12     1143.48     1314.97    167.05 o 
  -6   2  12      290.72      422.15    148.86 o 
  -5   2  12       10.65       20.60    125.90 o 
  -4   2  12      546.04      381.35    118.97 o 
  -3   2  12        0.48       60.81    105.74 o 
  -2   2  12       17.59       59.23    103.57 o 
  -1   2  12      890.55      937.87    111.59 o 
   0   2  12     1257.40     1176.52     99.72 o 
   1   2  12     1357.48     1357.07    103.78 o 
   2   2  12     5394.97     5136.67    143.95 o 
   3   2  12     4808.06     4503.49    142.18 o 
   4   2  12     1948.02     2016.27    149.81 o 
   5   2  12     7690.44     7323.13    200.65 o 
   6   2  12     4506.15     4378.92    179.19 o 
   7   2  12     2620.60     2651.96    214.09 o 
   8   2  12     3101.54     3156.97    224.29 o 
  -7   3  12      100.67      124.42    144.84 o 
  -6   3  12      828.53      942.13    152.86 o 
  -5   3  12     1788.92     1856.50    144.88 o 
  -4   3  12      410.60      481.81    113.31 o 
  -3   3  12     3431.13     3337.53    141.91 o 
  -2   3  12     8824.74     8767.01    181.33 o 
  -1   3  12     5297.66     5357.73    160.13 o 
   0   3  12     6573.35     6221.71    124.63 o 
   1   3  12    10300.41    10259.64    161.74 o 
   2   3  12    10874.01    10674.21    211.21 o 
   3   3  12     6745.89     6794.99    185.21 o 
   4   3  12     4090.62     4002.55    135.76 o 
   5   3  12     3209.37     3266.44    240.53 o 
   6   3  12     1780.64     1741.83    163.88 o 
   7   3  12     1749.32     1756.76    198.27 o 
   8   3  12      245.62      200.71    179.54 o 
  -7   4  12     1716.92     1762.20    211.36 o 
  -6   4  12     3214.10     3416.98    180.41 o 
  -5   4  12     1591.28     1796.35    140.65 o 
  -4   4  12     1032.80     1088.61    119.66 o 
  -3   4  12     7659.18     7544.27    175.17 o 
  -2   4  12     5902.16     6021.16    160.96 o 
  -1   4  12     3249.91     3113.01    138.67 o 
   0   4  12     1600.13     1523.35     89.10 o 
   1   4  12     2872.10     2859.95    110.22 o 
   2   4  12     3566.64     3668.77    143.22 o 
   3   4  12      455.78      484.06    119.95 o 
   4   4  12        0.12       12.86    109.18 o 
   5   4  12        7.42       73.40    135.67 o 
   6   4  12       15.98      108.08    141.04 o 
   7   4  12       57.22       71.74    168.69 o 
   8   4  12      393.96      470.56    182.19 o 
  -6   5  12     1041.17     1175.60    167.67 o 
  -5   5  12      124.86      237.78    118.83 o 
  -4   5  12       27.87       14.07    105.89 o 
  -3   5  12     1326.22     1283.71    117.43 o 
  -2   5  12      349.55      367.26     92.44 o 
  -1   5  12      389.12      314.38    105.44 o 
   0   5  12      683.71      676.27     91.11 o 
   1   5  12      197.47      211.46     98.97 o 
   2   5  12     2225.59     2288.97    113.09 o 
   3   5  12     4356.90     4536.19    142.51 o 
   4   5  12     1675.50     1737.84    136.19 o 
   5   5  12     6565.17     6658.76    197.22 o 
   6   5  12     2596.92     2496.49    194.13 o 
   7   5  12     1340.42     1379.89    176.47 o 
   8   5  12     2047.75     2318.51    215.03 o 
  -6   6  12      287.07      231.91    184.64 o 
  -5   6  12      646.05      676.80    176.66 o 
  -4   6  12       76.05      106.42    108.85 o 
  -3   6  12     2050.05     2000.13    128.30 o 
  -2   6  12     3331.84     3329.06    136.53 o 
  -1   6  12     2210.28     2432.27    130.51 o 
   0   6  12     3723.99     3704.11    112.53 o 
   1   6  12     6658.10     6531.81    150.71 o 
   2   6  12    12291.81    12037.87    204.05 o 
   3   6  12     7103.50     7132.56    167.15 o 
   4   6  12     2977.03     3147.36    147.81 o 
   5   6  12     3667.72     3840.96    172.75 o 
   6   6  12     5210.03     5192.85    202.47 o 
   7   6  12     3115.53     3080.46    206.53 o 
   8   6  12      495.74      424.54    197.37 o 
  -5   7  12     1329.43     1342.10    170.44 o 
  -4   7  12      342.84      396.00    134.59 o 
  -3   7  12     4446.22     4247.34    151.74 o 
  -2   7  12     4574.59     4758.18    178.25 o 
  -1   7  12     2623.62     2674.20    110.78 o 
   0   7  12      920.57      942.24    101.89 o 
   1   7  12     4723.45     4487.98    137.52 o 
   2   7  12     8527.32     8568.47    185.49 o 
   3   7  12      702.46      703.28    122.96 o 
   4   7  12      818.45      760.26    123.69 o 
   5   7  12       90.61      179.40    120.60 o 
   6   7  12       90.41      251.88    137.02 o 
   7   7  12      196.56      167.42    150.41 o 
   8   7  12       10.48       47.39    170.03 o 
  -5   8  12      658.82      844.43    192.08 o 
  -4   8  12      571.11      580.63    145.03 o 
  -3   8  12     1848.11     1836.99    141.02 o 
  -2   8  12      769.30      710.66    130.66 o 
  -1   8  12       18.01        0.16     95.97 o 
   0   8  12       20.68        5.52    107.76 o 
   1   8  12      144.20      203.97    122.96 o 
   2   8  12        6.07       30.98    140.72 o 
   3   8  12     1227.52     1142.77    160.87 o 
   4   8  12      267.12      274.17    154.55 o 
   5   8  12     1440.02     1539.81    151.34 o 
   6   8  12     1146.65     1158.01    155.73 o 
   7   8  12     2341.03     2211.24    174.71 o 
   8   8  12     2070.66     2054.70    221.70 o 
  -4   9  12       15.36       39.07    157.05 o 
  -3   9  12      662.24      516.96    152.35 o 
  -2   9  12     1087.95     1108.53    137.21 o 
  -1   9  12     1595.00     1594.08    154.89 o 
   0   9  12     1488.99     1677.97    146.63 o 
   1   9  12     1533.30     1608.57    166.70 o 
   2   9  12     4992.01     5058.17    211.80 o 
   3   9  12     5679.17     5704.24    222.71 o 
   4   9  12     3261.53     3411.80    204.21 o 
   5   9  12     3076.23     3116.50    207.50 o 
   6   9  12     5234.21     5227.40    240.32 o 
   7   9  12     3642.42     3777.10    231.74 o 
  -3  10  12     2402.88     2227.83    215.67 o 
  -2  10  12     3649.93     3790.66    215.51 o 
  -1  10  12     2530.63     2789.37    188.66 o 
   0  10  12     1642.19     1416.76    170.96 o 
   1  10  12     4095.20     4143.69    207.47 o 
   2  10  12     7438.36     7329.61    243.89 o 
   3  10  12     2126.46     2427.99    193.13 o 
   4  10  12     1246.39     1098.53    178.00 o 
   5  10  12      658.57      699.26    179.60 o 
   6  10  12     1534.30     1414.98    195.65 o 
   7  10  12      619.41      440.73    191.94 o 
  -2  11  12     1886.78     1976.00    211.48 o 
  -1  11  12      777.49      642.74    170.12 o 
   0  11  12       46.67       66.45    161.69 o 
   1  11  12      294.93      212.34    162.46 o 
   2  11  12      483.50      518.43    167.00 o 
   3  11  12      662.50      642.52    177.20 o 
   4  11  12      411.90      454.87    177.31 o 
   5  11  12      348.67      400.44    178.77 o 
   6  11  12      103.87      250.52    183.73 o 
  -1  12  12      479.80      466.90    172.42 o 
   0  12  12      508.61      506.35    173.59 o 
   1  12  12      402.29      327.70    172.83 o 
   2  12  12     1151.73     1192.46    188.53 o 
   3  12  12     2295.14     2349.45    211.90 o 
   4  12  12     1273.14     1346.86    197.02 o 
   5  12  12     1059.65     1191.83    201.88 o 
   2  13  12     4346.71     4256.08    241.69 o 
  -3  -7  13     1851.67     2082.02    206.33 o 
  -2  -7  13     2393.99     2504.18    203.09 o 
  -1  -7  13     1435.82     1503.28    192.24 o 
   0  -7  13     1333.45     1421.97    192.55 o 
   1  -7  13     1065.34     1072.58    185.81 o 
  -4  -6  13     2035.58     2211.57    208.84 o 
  -3  -6  13     2664.12     2667.70    213.23 o 
  -2  -6  13     1100.60     1171.46    176.79 o 
  -1  -6  13      172.24      177.64    170.12 o 
   0  -6  13       13.93       82.69    167.18 o 
   1  -6  13       84.23      141.34    167.90 o 
   2  -6  13        5.11      -64.96    166.50 o 
   3  -6  13       43.11       89.14    178.77 o 
  -5  -5  13      114.93      100.69    168.99 o 
  -4  -5  13       52.72       70.04    192.78 o 
  -3  -5  13      233.82      225.19    192.62 o 
  -2  -5  13       50.30       61.47    158.07 o 
  -1  -5  13      792.10      731.71    171.15 o 
   0  -5  13     1755.88     1523.45    183.88 o 
   1  -5  13     1266.96     1381.38    180.85 o 
   2  -5  13     1011.18      995.03    177.21 o 
   3  -5  13     1077.47     1230.57    198.71 o 
   4  -5  13     2503.50     2614.75    226.19 o 
  -6  -4  13      491.96      549.92    184.29 o 
  -5  -4  13      277.63      287.96    158.93 o 
  -4  -4  13      437.68      462.46    179.24 o 
  -3  -4  13     1593.08     1357.47    235.30 o 
  -2  -4  13     1947.60     2273.73    236.84 o 
  -1  -4  13     1363.31     1381.51    171.31 o 
   0  -4  13     2111.28     2378.46    190.88 o 
   1  -4  13     3756.66     3810.00    208.70 o 
   2  -4  13     1620.50     1678.13    178.99 o 
   3  -4  13      816.91      873.08    169.92 o 
   4  -4  13      455.48      437.89    163.32 o 
   5  -4  13      300.26      387.20    185.05 o 
  -6  -3  13     2557.44     2693.41    216.01 o 
  -5  -3  13      794.47      811.26    162.09 o 
  -4  -3  13     3132.39     3240.39    188.72 o 
  -3  -3  13     5357.19     5556.96    262.39 o 
  -2  -3  13     2762.15     2686.37    241.73 o 
  -1  -3  13      840.86      930.49    171.92 o 
   0  -3  13      656.15      632.72    146.66 o 
   1  -3  13     2930.72     2675.54    162.71 o 
   2  -3  13      750.68      740.29    160.59 o 
   3  -3  13       23.35      111.75    133.75 o 
   4  -3  13      201.83      231.02    157.34 o 
   5  -3  13      455.46      453.12    166.97 o 
  -6  -2  13      896.29      815.13    195.86 o 
  -5  -2  13      243.31      228.81    152.94 o 
  -4  -2  13      812.91      892.09    167.69 o 
  -3  -2  13     1091.95      874.13    158.49 o 
  -2  -2  13      103.42      119.16    199.30 o 
  -1  -2  13       29.57       25.41    133.82 o 
   0  -2  13      236.71      179.08    136.02 o 
   1  -2  13      198.14      275.95    134.91 o 
   2  -2  13     1214.49     1319.92    153.84 o 
   3  -2  13     1609.85     1800.34    164.79 o 
   4  -2  13     2936.77     3034.96    191.35 o 
   5  -2  13     3426.26     3620.45    205.81 o 
   6  -2  13     1231.37     1267.41    173.71 o 
  -6  -1  13      176.75      251.01    169.47 o 
  -5  -1  13       10.63       52.27    141.52 o 
  -4  -1  13      133.10      151.78    165.99 o 
  -3  -1  13     3230.35     3369.03    210.74 o 
  -2  -1  13     2983.95     2999.11    177.90 o 
  -1  -1  13     1656.83     1683.02    139.53 o 
   0  -1  13     1399.11     1420.95    161.00 o 
   1  -1  13     4170.19     4244.99    204.29 o 
   2  -1  13     3568.83     3455.20    200.11 o 
   3  -1  13     1426.86     1638.14    143.98 o 
   4  -1  13     1820.05     1818.76    153.10 o 
   5  -1  13     1997.10     2075.39    182.39 o 
   6  -1  13      397.98      385.22    147.08 o 
   7  -1  13      317.32      277.19    175.26 o 
  -6   0  13     2277.62     2584.47    190.10 o 
  -5   0  13      615.36      639.92    133.25 o 
  -4   0  13     3588.81     3727.01    167.02 o 
  -3   0  13     7107.51     7191.65    183.11 o 
  -2   0  13     4358.14     4553.40    173.65 o 
  -1   0  13     1314.94     1344.81    135.05 o 
   0   0  13     1068.23     1154.20    115.94 o 
   1   0  13     4672.95     4775.62    182.07 o 
   2   0  13     1044.83     1140.81    123.90 o 
   3   0  13      138.61      250.76    133.14 o 
   4   0  13       25.13       96.98    129.01 o 
   5   0  13       24.20       88.10    125.75 o 
   6   0  13        4.97      -22.86    125.00 o 
   7   0  13      121.53      195.29    176.58 o 
  -6   1  13     1737.03     2014.63    162.42 o 
  -5   1  13     1080.62     1138.31    142.40 o 
  -4   1  13     4338.81     4003.18    183.78 o 
  -3   1  13     3264.44     3604.50    147.00 o 
  -2   1  13      582.63      466.79    119.61 o 
  -1   1  13       12.36       69.43    109.13 o 
   0   1  13       25.70       28.18     89.76 o 
   1   1  13      456.86      471.91    104.74 o 
   2   1  13       46.37      110.32    107.99 o 
   3   1  13      946.71      981.77    125.38 o 
   4   1  13     2143.26     2217.10    149.78 o 
   5   1  13     2120.68     2215.92    146.05 o 
   6   1  13     1300.69     1367.67    150.28 o 
   7   1  13      978.02     1076.02    190.10 o 
  -6   2  13       25.98       39.08    134.99 o 
  -5   2  13      119.13       20.61    129.74 o 
  -4   2  13      161.39      155.10    123.26 o 
  -3   2  13      563.07      620.78    121.11 o 
  -2   2  13      660.64      758.31    121.18 o 
  -1   2  13      753.75      840.14    112.48 o 
   0   2  13      685.29      725.96     93.20 o 
   1   2  13     3169.57     3115.47    136.71 o 
   2   2  13     3219.60     3223.11    128.76 o 
   3   2  13     1599.57     1610.61    133.88 o 
   4   2  13     3409.58     3304.44    170.45 o 
   5   2  13     3822.42     3875.67    194.74 o 
   6   2  13     2074.29     2091.19    178.04 o 
   7   2  13      841.84      823.76    188.36 o 
  -6   3  13     1076.82     1106.69    147.86 o 
  -5   3  13      196.37      245.94    129.75 o 
  -4   3  13     1859.31     1994.70    138.36 o 
  -3   3  13     5895.88     6077.56    174.98 o 
  -2   3  13     5356.55     5754.83    175.89 o 
  -1   3  13     1326.81     1445.16    125.38 o 
   0   3  13     1602.66     1592.99    111.99 o 
   1   3  13     8893.78     8891.84    199.67 o 
   2   3  13     5893.51     6099.48    163.63 o 
   3   3  13     2042.25     1987.98    128.53 o 
   4   3  13      175.69      132.00    131.37 o 
   5   3  13      385.51      468.98    163.79 o 
   6   3  13      272.30      203.06    169.78 o 
   7   3  13        5.62       47.29    173.63 o 
   8   3  13      155.00      137.04    182.68 o 
  -6   4  13     1884.13     2045.23    159.54 o 
  -5   4  13     1208.68     1255.81    140.80 o 
  -4   4  13     4591.12     4459.57    163.47 o 
  -3   4  13     5941.44     6026.79    161.69 o 
  -2   4  13     3694.44     3545.54    154.38 o 
  -1   4  13      408.33      355.67    111.54 o 
   0   4  13      224.25      243.81     96.83 o 
   1   4  13      686.66      781.84    106.20 o 
   2   4  13      137.79      208.90    106.91 o 
   3   4  13      275.44      351.60    122.44 o 
   4   4  13      689.70      581.28    130.42 o 
   5   4  13      421.46      530.68    150.46 o 
   6   4  13      977.17     1039.89    182.62 o 
   7   4  13      856.05     1053.85    187.36 o 
   8   4  13     1318.08     1379.30    202.79 o 
  -6   5  13      234.50      338.47    182.52 o 
  -5   5  13      651.72      668.39    144.08 o 
  -4   5  13     1150.89      991.37    136.09 o 
  -3   5  13       12.63       75.43    111.56 o 
  -2   5  13      319.76      319.29    115.27 o 
  -1   5  13      770.89      786.76    116.55 o 
   0   5  13      138.45      175.74    111.40 o 
   1   5  13     1069.54     1109.98    112.13 o 
   2   5  13     2104.72     2144.25    130.74 o 
   3   5  13     2020.01     2127.92    136.28 o 
   4   5  13     2073.48     1960.21    162.09 o 
   5   5  13     1271.34     1407.92    158.43 o 
   6   5  13     1719.80     1757.81    215.44 o 
   7   5  13     1916.99     1700.25    199.96 o 
   8   5  13     1638.51     1668.82    207.00 o 
  -5   6  13      129.31      198.29    177.61 o 
  -4   6  13      285.88      273.02    138.75 o 
  -3   6  13     1796.75     1866.90    133.18 o 
  -2   6  13     3888.89     4264.11    163.14 o 
  -1   6  13     1273.85     1528.68    119.12 o 
   0   6  13     1298.84     1299.11    127.65 o 
   1   6  13     5172.64     5193.47    174.00 o 
   2   6  13     5244.78     5292.60    181.05 o 
   3   6  13     1771.59     1844.94    134.46 o 
   4   6  13      628.84      613.65    133.23 o 
   5   6  13     1958.03     2043.78    174.39 o 
   6   6  13     1233.39     1143.37    166.29 o 
   7   6  13       28.89       -1.97    191.11 o 
   8   6  13       11.74       71.43    202.52 o 
  -5   7  13      548.14      621.70    187.08 o 
  -4   7  13     2231.31     2480.03    192.06 o 
  -3   7  13     5035.56     5215.64    181.30 o 
  -2   7  13     4564.08     4587.40    184.95 o 
  -1   7  13     1056.64     1068.13    140.19 o 
   0   7  13     1441.02     1546.87    136.52 o 
   1   7  13     4510.15     4306.15    152.83 o 
   2   7  13     2966.71     2997.47    155.61 o 
   3   7  13       10.95      -13.69    130.80 o 
   4   7  13      302.47      380.28    129.57 o 
   5   7  13        1.34       57.73    136.18 o 
   6   7  13       61.44      116.83    152.03 o 
   7   7  13      303.05      527.74    177.89 o 
  -4   8  13      940.45      783.91    191.00 o 
  -3   8  13      581.49      495.86    142.44 o 
  -2   8  13      229.63      325.36    136.58 o 
  -1   8  13        1.01       10.43    128.40 o 
   0   8  13       91.15       73.75    160.30 o 
   1   8  13       11.98       95.16    140.99 o 
   2   8  13      491.53      495.74    171.75 o 
   3   8  13     1035.82     1043.60    184.45 o 
   4   8  13     1657.61     1393.37    194.64 o 
   5   8  13     1973.54     1704.27    209.37 o 
   6   8  13     2804.81     2750.01    231.29 o 
   7   8  13     1912.60     1781.05    218.77 o 
  -3   9  13      575.69      505.78    157.57 o 
  -2   9  13     2189.44     2160.89    215.69 o 
  -1   9  13      535.11      478.79    209.01 o 
   0   9  13      246.08      337.05    160.25 o 
   1   9  13     2379.74     2363.13    203.84 o 
   2   9  13     5564.97     5571.37    248.39 o 
   3   9  13     1505.54     1639.61    199.40 o 
   4   9  13      854.98      826.59    194.48 o 
   5   9  13     1972.56     1964.86    221.89 o 
   6   9  13     2245.78     2300.48    235.69 o 
   7   9  13      520.38      513.26    212.85 o 
  -3  10  13     2233.86     2110.78    222.63 o 
  -2  10  13     2640.05     2631.92    224.09 o 
  -1  10  13      974.69     1076.34    222.93 o 
   0  10  13      951.22      907.03    187.21 o 
   1  10  13     3472.84     3575.96    226.46 o 
   2  10  13     3241.83     3570.38    228.40 o 
   3  10  13      314.44      313.23    184.25 o 
   4  10  13      138.46       82.21    165.85 o 
   5  10  13      337.49      474.76    176.48 o 
   6  10  13       28.84       21.32    198.98 o 
  -1  11  13      116.89      135.26    208.76 o 
   0  11  13      315.91      298.88    185.71 o 
   1  11  13      310.41      368.74    181.51 o 
   2  11  13      110.18      199.15    187.15 o 
   3  11  13      245.15      216.08    171.53 o 
   4  11  13      394.55      392.87    171.42 o 
   5  11  13      258.21      338.87    182.99 o 
   0  12  13       65.69      203.59    217.73 o 
   1  12  13      898.22      844.02    205.36 o 
   2  12  13     2165.23     2259.29    230.89 o 
   3  12  13      354.71      482.90    184.62 o 
   4  12  13      599.54      456.88    185.56 o 
  -2  -6  14       13.74      -21.81    198.08 o 
  -1  -6  14       10.87      -38.48    174.41 o 
   0  -6  14        0.03       43.50    173.80 o 
   1  -6  14        6.10       -8.55    174.65 o 
  -4  -5  14       79.68       48.75    206.84 o 
  -3  -5  14      989.09     1147.25    219.74 o 
  -2  -5  14     1017.66     1027.03    209.91 o 
  -1  -5  14     1802.91     1750.84    192.00 o 
   0  -5  14     2098.48     1946.22    195.45 o 
   1  -5  14     3383.58     3486.31    217.11 o 
   2  -5  14     2218.58     2280.54    202.44 o 
   3  -5  14     2193.58     2595.67    230.66 o 
  -5  -4  14      359.94      420.02    172.75 o 
  -4  -4  14     2230.96     2401.06    238.43 o 
  -3  -4  14     5352.85     5232.59    313.31 o 
  -2  -4  14     1837.27     1957.06    248.47 o 
  -1  -4  14     2278.91     2319.00    195.90 o 
   0  -4  14     4144.19     4397.34    223.22 o 
   1  -4  14     4326.20     4603.50    228.15 o 
   2  -4  14     1390.19     1315.18    184.68 o 
   3  -4  14      437.69      599.90    182.04 o 
   4  -4  14      489.34      535.64    186.59 o 
  -5  -3  14      665.89      619.83    172.71 o 
  -4  -3  14     3030.62     3155.70    246.57 o 
  -3  -3  14     2758.54     2857.49    263.30 o 
  -2  -3  14      488.56      494.37    211.72 o 
  -1  -3  14      361.38      345.05    203.82 o 
   0  -3  14      397.08      467.77    138.16 o 
   1  -3  14      278.61      334.26    159.41 o 
   2  -3  14        1.73      -57.20    158.34 o 
   3  -3  14      765.53      768.70    188.14 o 
   4  -3  14      719.21      768.21    194.30 o 
   5  -3  14      658.76      793.31    199.09 o 
  -5  -2  14      140.16      173.62    166.14 o 
  -4  -2  14       71.64       47.13    153.80 o 
  -3  -2  14       31.30       56.02    187.02 o 
  -2  -2  14      400.56      450.58    204.85 o 
  -1  -2  14      828.47      801.11    177.72 o 
   0  -2  14     1193.36     1179.13    159.12 o 
   1  -2  14     3812.39     3529.99    204.87 o 
   2  -2  14     2891.87     3021.93    186.07 o 
   3  -2  14     3387.09     3329.22    227.04 o 
   4  -2  14     3737.61     3962.79    239.33 o 
   5  -2  14     3213.74     3452.98    210.33 o 
  -6  -1  14      125.16      127.12    180.83 o 
  -5  -1  14      259.01      257.97    159.79 o 
  -4  -1  14      607.59      557.93    165.10 o 
  -3  -1  14     4145.18     4246.24    230.62 o 
  -2  -1  14     1961.62     2178.62    222.03 o 
  -1  -1  14     1726.38     1849.20    215.73 o 
   0  -1  14     4722.91     4870.26    215.24 o 
   1  -1  14     7178.45     7292.39    248.03 o 
   2  -1  14     4069.87     4544.70    219.08 o 
   3  -1  14     1897.70     2013.32    174.58 o 
   4  -1  14     1455.23     1404.54    195.04 o 
   5  -1  14     1960.38     1901.19    185.80 o 
   6  -1  14     1746.32     1551.55    167.53 o 
  -6   0  14      549.49      687.88    182.46 o 
  -5   0  14      821.00      841.59    162.89 o 
  -4   0  14     3533.85     3640.51    180.10 o 
  -3   0  14     5181.73     5232.19    220.99 o 
  -2   0  14      993.78     1156.71    158.78 o 
  -1   0  14      447.53      409.27    189.84 o 
   0   0  14      941.16     1297.13    197.46 o 
   1   0  14     1757.01     2002.45    177.32 o 
   2   0  14      690.72      719.83    160.81 o 
   3   0  14       36.41       13.84    156.46 o 
   4   0  14        8.89       46.50    124.88 o 
   5   0  14        9.80       38.92    132.36 o 
   6   0  14       14.11       85.99    160.32 o 
  -6   1  14      313.03      382.54    162.42 o 
  -5   1  14      125.74      101.73    150.01 o 
  -4   1  14      536.41      664.35    147.85 o 
  -3   1  14      492.74      582.24    124.80 o 
  -2   1  14       41.78      -20.19    120.93 o 
  -1   1  14       83.63      146.32    117.05 o 
   0   1  14       19.84       49.66    138.65 o 
   1   1  14      931.56      874.00    134.83 o 
   2   1  14     1429.54     1509.49    145.05 o 
   3   1  14     1985.90     2119.21    157.88 o 
   4   1  14     2549.52     2621.55    156.52 o 
   5   1  14     3496.87     3460.88    185.56 o 
   6   1  14     2916.43     2953.68    199.37 o 
   7   1  14     2199.84     2214.14    249.04 o 
  -6   2  14       45.68      -18.15    140.59 o 
  -5   2  14       31.03       -7.87    138.76 o 
  -4   2  14       19.94       61.59    139.83 o 
  -3   2  14     2417.88     2572.75    148.71 o 
  -2   2  14     2137.29     2238.49    145.43 o 
  -1   2  14     1602.86     1563.38    125.45 o 
   0   2  14     4122.18     4080.26    152.69 o 
   1   2  14     9109.45     8780.72    215.57 o 
   2   2  14     6932.48     6985.70    206.29 o 
   3   2  14     3508.10     3555.33    158.08 o 
   4   2  14     4078.29     4062.62    180.71 o 
   5   2  14     4964.87     4704.60    211.00 o 
   6   2  14     3265.04     3069.16    220.98 o 
   7   2  14      254.63      308.45    185.46 o 
  -6   3  14      334.92      327.09    144.90 o 
  -5   3  14      407.59      433.64    137.83 o 
  -4   3  14     1943.97     2096.32    157.04 o 
  -3   3  14     4663.70     4797.13    171.61 o 
  -2   3  14     2205.98     2390.14    147.45 o 
  -1   3  14     1271.48     1297.63    129.16 o 
   0   3  14     2710.57     2783.82    152.23 o 
   1   3  14     5465.98     5709.09    174.88 o 
   2   3  14     1133.64     1219.20    129.17 o 
   3   3  14       40.62       46.53    123.92 o 
   4   3  14      344.59      374.41    132.04 o 
   5   3  14      468.13      459.59    167.30 o 
   6   3  14       86.98       37.67    171.22 o 
   7   3  14      371.68      436.86    181.57 o 
  -5   4  14      171.08      194.72    145.73 o 
  -4   4  14     1540.44     1553.22    149.75 o 
  -3   4  14     1963.64     2112.77    141.91 o 
  -2   4  14       53.21      103.01    118.69 o 
  -1   4  14       66.23      -12.04    125.56 o 
   0   4  14      377.66      396.85    117.22 o 
   1   4  14       30.50      226.95    132.74 o 
   2   4  14      376.19      359.67    120.18 o 
   3   4  14      201.74      205.87    122.15 o 
   4   4  14     1013.11     1078.83    143.96 o 
   5   4  14     2335.84     2304.18    183.00 o 
   6   4  14     2388.97     2515.43    213.02 o 
   7   4  14     1965.00     2121.48    214.91 o 
  -5   5  14       71.60       62.25    143.92 o 
  -4   5  14       20.91      -21.95    144.31 o 
  -3   5  14      778.21      631.55    122.81 o 
  -2   5  14      804.68      776.38    127.96 o 
  -1   5  14      873.32     1064.96    130.22 o 
   0   5  14     1388.33     1395.96    131.72 o 
   1   5  14     5665.77     5483.81    203.04 o 
   2   5  14     3954.54     4230.69    170.68 o 
   3   5  14     1087.73     1302.91    128.59 o 
   4   5  14     2800.25     2849.88    176.81 o 
   5   5  14     7013.31     6816.45    263.89 o 
   6   5  14     7515.63     7382.90    279.65 o 
   7   5  14     1355.32     1332.15    193.86 o 
  -5   6  14      308.93      547.97    190.66 o 
  -4   6  14     1026.37      976.02    154.19 o 
  -3   6  14     2662.09     2838.73    150.67 o 
  -2   6  14     2680.96     2997.29    169.02 o 
  -1   6  14      954.49      985.15    129.64 o 
   0   6  14     1991.79     1892.01    138.36 o 
   1   6  14     6404.59     6360.53    215.57 o 
   2   6  14     1915.47     2055.41    149.30 o 
   3   6  14      640.07      639.02    121.87 o 
   4   6  14     1852.32     1839.13    150.96 o 
   5   6  14     2240.68     2138.87    175.42 o 
   6   6  14      930.14      552.56    183.51 o 
   7   6  14        3.74       22.31    194.66 o 
  -4   7  14     1735.43     1938.61    194.54 o 
  -3   7  14     2265.92     2323.08    165.99 o 
  -2   7  14     1093.96     1104.21    162.38 o 
  -1   7  14      516.69      430.06    136.23 o 
   0   7  14     1569.85     1668.28    161.57 o 
   1   7  14      155.10      266.91    161.47 o 
   2   7  14      214.86      191.27    120.57 o 
   3   7  14        3.35      -50.12    135.84 o 
   4   7  14       96.20      153.75    129.38 o 
   5   7  14      151.32      153.09    141.26 o 
   6   7  14     1127.87     1126.53    170.42 o 
   7   7  14     1586.47     1583.97    225.47 o 
  -3   8  14       95.14       50.64    172.61 o 
  -2   8  14        0.24       51.34    155.93 o 
  -1   8  14      472.03      423.24    138.73 o 
   0   8  14      339.79      393.02    167.25 o 
   1   8  14     3161.15     3112.66    214.19 o 
   2   8  14     3407.24     3879.31    221.52 o 
   3   8  14     1525.32     1720.91    194.60 o 
   4   8  14     2050.87     2184.54    210.61 o 
   5   8  14     4828.99     4614.89    251.44 o 
   6   8  14     4937.61     4942.04    265.96 o 
  -3   9  14      499.40      437.21    188.91 o 
  -2   9  14      839.65      883.75    194.44 o 
  -1   9  14      425.27      446.17    209.25 o 
   0   9  14     1763.62     1859.24    197.32 o 
   1   9  14     5358.59     5308.01    292.48 o 
   2   9  14     2008.46     2094.63    207.24 o 
   3   9  14      765.91      939.61    192.57 o 
   4   9  14     1218.96     1287.92    202.59 o 
   5   9  14     3447.49     3449.47    246.73 o 
   6   9  14     2023.19     2073.42    230.77 o 
  -2  10  14     1565.23     1784.24    219.34 o 
  -1  10  14      754.25      752.76    217.55 o 
   0  10  14     1178.22     1329.80    227.94 o 
   1  10  14     1027.16     1015.97    224.28 o 
   2  10  14      250.51      515.93    186.65 o 
   3  10  14      111.73       83.61    183.85 o 
   4  10  14        4.91       58.59    189.17 o 
   5  10  14      146.18      301.81    198.19 o 
   0  11  14        9.98       64.54    209.41 o 
   1  11  14      522.72      591.08    215.79 o 
   2  11  14     1109.37     1058.41    205.76 o 
   3  11  14      408.53      582.94    197.07 o 
   4  11  14      276.96      443.14    202.80 o 
  -1  -5  15      526.85      655.62    206.91 o 
   0  -5  15     2406.90     2425.99    215.14 o 
  -3  -4  15     4558.57     5135.28    318.63 o 
  -2  -4  15     1514.30     1806.65    255.30 o 
  -1  -4  15     1219.77     1406.18    221.62 o 
   0  -4  15     3177.46     3392.15    251.21 o 
   1  -4  15     1869.85     2120.61    203.33 o 
   2  -4  15      500.62      688.93    176.68 o 
  -4  -3  15     3828.96     4046.02    299.28 o 
  -3  -3  15      799.48      939.89    238.92 o 
  -2  -3  15       31.10       96.60    224.45 o 
  -1  -3  15      117.85      289.22    214.03 o 
   0  -3  15      331.20      355.12    191.26 o 
   1  -3  15       10.21      191.15    168.63 o 
   2  -3  15      249.65      213.63    182.78 o 
   3  -3  15      300.97      440.83    189.43 o 
  -4  -2  15        5.37      191.95    220.48 o 
  -3  -2  15      624.42      599.30    254.90 o 
  -2  -2  15      253.00      291.83    240.38 o 
  -1  -2  15      326.23      360.57    193.04 o 
   0  -2  15     2071.74     2201.05    224.36 o 
   1  -2  15     2906.29     2928.86    190.83 o 
   2  -2  15     1236.45     1448.43    199.39 o 
   3  -2  15      633.02      833.24    191.42 o 
   4  -2  15     2897.38     3145.95    237.92 o 
  -5  -1  15      944.68     1172.33    165.74 o 
  -4  -1  15     3062.83     3172.52    213.65 o 
  -3  -1  15     4720.85     5222.42    302.76 o 
  -2  -1  15     1942.93     2169.43    229.64 o 
  -1  -1  15     1470.24     1635.76    216.95 o 
   0  -1  15     7605.32     7583.86    308.29 o 
   1  -1  15     5519.98     5794.87    241.91 o 
   2  -1  15     1279.68     1442.99    169.24 o 
   3  -1  15      502.22      465.09    181.76 o 
   4  -1  15     1746.93     1981.53    214.98 o 
   5  -1  15      787.63      851.35    182.26 o 
  -5   0  15     1811.87     1683.49    200.60 o 
  -4   0  15     4809.69     4818.60    203.16 o 
  -3   0  15     2016.79     2300.39    191.78 o 
  -2   0  15      894.16     1041.84    174.45 o 
  -1   0  15     1303.55     1418.67    191.33 o 
   0   0  15     2656.95     2753.38    234.88 o 
   1   0  15      419.47      446.20    155.94 o 
   2   0  15        2.30        5.41    155.81 o 
   3   0  15       24.40       68.91    139.62 o 
   4   0  15       90.45      189.85    147.07 o 
   5   0  15      412.30      472.80    171.61 o 
  -5   1  15      182.02       71.82    181.68 o 
  -4   1  15       48.38       30.71    151.55 o 
  -3   1  15        7.02       47.52    139.06 o 
  -2   1  15       53.16      135.41    130.10 o 
  -1   1  15       15.61      110.40    170.49 o 
   0   1  15      377.84      436.36    172.98 o 
   1   1  15     2366.80     2360.56    202.72 o 
   2   1  15     1188.42     1327.03    163.09 o 
   3   1  15      405.34      545.06    153.89 o 
   4   1  15     2911.04     3012.23    181.53 o 
   5   1  15     2627.60     2799.82    195.34 o 
   6   1  15     1633.27     1793.68    234.30 o 
  -5   2  15      846.74      887.80    163.06 o 
  -4   2  15     1728.89     1788.68    156.65 o 
  -3   2  15     2460.18     2682.70    163.01 o 
  -2   2  15     1304.35     1571.46    142.64 o 
  -1   2  15     1166.25     1124.65    141.35 o 
   0   2  15     9103.62     8992.80    252.19 o 
   1   2  15     7404.91     7936.17    243.24 o 
   2   2  15     2828.02     2953.19    169.02 o 
   3   2  15     1072.28     1211.31    156.23 o 
   4   2  15     3161.91     3269.91    215.69 o 
   5   2  15     1989.32     1974.76    179.87 o 
   6   2  15      395.81      362.98    178.72 o 
  -5   3  15     2206.97     1908.60    181.85 o 
  -4   3  15     4125.58     4461.11    190.50 o 
  -3   3  15     3749.32     3892.68    176.80 o 
  -2   3  15     2815.34     2900.80    158.11 o 
  -1   3  15     2064.76     2098.65    157.86 o 
   0   3  15     4318.51     4261.66    171.36 o 
   1   3  15     1785.41     2153.75    188.66 o 
   2   3  15       67.16      196.30    136.83 o 
   3   3  15       10.27        0.86    142.38 o 
   4   3  15      109.04      151.78    149.94 o 
   5   3  15        0.71       15.62    152.69 o 
   6   3  15      143.88      154.63    176.15 o 
  -5   4  15      581.74      531.77    157.10 o 
  -4   4  15      327.53      321.04    140.64 o 
  -3   4  15      448.82      637.68    135.50 o 
  -2   4  15       84.04       41.13    134.94 o 
  -1   4  15      263.20      160.82    120.98 o 
   0   4  15       91.01       67.32    123.88 o 
   1   4  15      406.35      336.50    134.93 o 
   2   4  15      526.37      577.75    165.23 o 
   3   4  15       87.61      107.90    140.84 o 
   4   4  15      904.50      925.18    158.40 o 
   5   4  15     1730.69     1816.98    180.71 o 
   6   4  15     1362.28     1272.13    196.22 o 
  -4   5  15     1033.26     1127.34    150.31 o 
  -3   5  15     1022.07     1277.99    156.66 o 
  -2   5  15      513.89      732.92    140.79 o 
  -1   5  15      373.98      458.00    125.00 o 
   0   5  15     3631.56     3674.91    162.68 o 
   1   5  15     4279.39     4680.17    199.31 o 
   2   5  15     4294.44     4349.76    194.13 o 
   3   5  15     1515.41     1522.24    144.37 o 
   4   5  15     4887.89     4611.98    228.39 o 
   5   5  15     6249.48     5907.18    232.65 o 
   6   5  15     1720.08     1885.60    205.55 o 
  -4   6  15     2284.53     2367.38    183.80 o 
  -3   6  15     2803.43     2998.09    200.73 o 
  -2   6  15     2351.50     2529.74    192.42 o 
  -1   6  15     1652.86     1780.27    145.28 o 
   0   6  15     5233.52     4951.83    190.16 o 
   1   6  15     5490.27     5525.47    215.29 o 
   2   6  15     1392.90     1424.74    159.63 o 
   3   6  15      260.60      263.99    127.46 o 
   4   6  15     1459.03     1550.31    154.07 o 
   5   6  15      524.86      587.79    163.72 o 
   6   6  15        2.28      115.78    173.51 o 
  -3   7  15     1249.90     1476.14    202.78 o 
  -2   7  15      593.94      702.75    150.74 o 
  -1   7  15      501.52      396.96    143.36 o 
   0   7  15      280.99      371.82    147.67 o 
   1   7  15       60.70      104.84    163.73 o 
   2   7  15      138.81      294.43    168.41 o 
   3   7  15       10.21       10.14    188.68 o 
   4   7  15       66.77       22.72    131.93 o 
   5   7  15      732.27      785.83    154.26 o 
   6   7  15     1327.32     1446.75    186.08 o 
  -3   8  15      107.17      223.79    181.02 o 
  -2   8  15      204.48      269.81    162.76 o 
  -1   8  15      362.18      420.67    158.96 o 
   0   8  15     1539.22     1599.41    194.36 o 
   1   8  15     2507.87     2646.48    210.80 o 
   2   8  15     3239.43     3405.98    225.59 o 
   3   8  15      360.85      425.41    204.98 o 
   4   8  15     1493.37     1591.36    202.85 o 
   5   8  15     4012.44     3961.56    247.83 o 
  -2   9  15     1587.26     1997.21    219.82 o 
  -1   9  15     1599.61     1860.04    241.66 o 
   0   9  15     3721.42     3821.90    236.56 o 
   1   9  15     4540.89     5024.93    253.84 o 
   2   9  15     1846.03     1941.28    240.46 o 
   3   9  15      611.39      547.11    213.31 o 
   4   9  15     2054.25     2103.88    219.42 o 
   5   9  15     1456.86     1629.20    214.94 o 
   0  10  15     1041.15      984.87    228.05 o 
   1  10  15     1248.22     1642.37    238.03 o 
   2  10  15       63.80      217.47    219.16 o 
   3  10  15       22.30        1.27    212.48 o 
   4  10  15       96.47       29.20    188.34 o 
  -2  -3  16        5.41        1.70    227.36 o 
  -1  -3  16        4.33      114.61    223.89 o 
   0  -3  16      297.17      381.32    220.10 o 
   1  -3  16     1112.25     1274.76    239.54 o 
  -3  -2  16      117.28      269.74    255.71 o 
  -2  -2  16      369.81      276.62    253.93 o 
  -1  -2  16      891.46     1194.77    223.79 o 
   0  -2  16     2736.19     2857.41    244.33 o 
   1  -2  16     2081.41     2397.79    259.92 o 
   2  -2  16      559.66      732.12    192.92 o 
   3  -2  16     1367.92     1457.65    206.88 o 
  -3  -1  16     1562.06     1728.98    248.15 o 
  -2  -1  16     1082.10     1238.46    278.41 o 
  -1  -1  16     1727.63     1698.33    230.38 o 
   0  -1  16     3939.96     4192.17    270.00 o 
   1  -1  16     1185.72     1393.52    214.34 o 
   2  -1  16       71.56       62.58    176.86 o 
   3  -1  16      590.50      618.01    187.76 o 
   4  -1  16      768.87      867.73    180.62 o 
  -4   0  16      987.76     1152.14    192.87 o 
  -3   0  16      778.25      708.88    180.43 o 
  -2   0  16      182.55      250.07    188.87 o 
  -1   0  16      153.86      128.01    181.36 o 
   0   0  16       10.45       25.41    181.12 o 
   1   0  16      142.37      171.40    180.58 o 
   2   0  16      305.92      359.60    176.13 o 
   3   0  16      366.43      421.69    153.26 o 
   4   0  16     1348.85     1392.12    187.61 o 
  -4   1  16       30.12       68.06    168.25 o 
  -3   1  16        6.76       46.33    162.63 o 
  -2   1  16       65.73      114.27    164.94 o 
  -1   1  16      251.41      287.80    178.92 o 
   0   1  16     1747.90     1758.68    204.68 o 
   1   1  16     2901.14     2996.02    224.92 o 
   2   1  16      889.22     1072.37    191.25 o 
   3   1  16      838.06      939.59    171.07 o 
   4   1  16     3882.64     3924.45    199.63 o 
   5   1  16     4809.30     4835.42    256.16 o 
  -4   2  16     1390.25     1269.49    205.89 o 
  -3   2  16     1189.28     1522.19    185.59 o 
  -2   2  16     1247.30     1526.78    174.38 o 
  -1   2  16     1410.19     1438.98    223.76 o 
   0   2  16     3631.93     3985.82    259.66 o 
   1   2  16     2354.29     2534.84    231.77 o 
   2   2  16      274.90      313.60    185.08 o 
   3   2  16      816.30      695.78    173.41 o 
   4   2  16     1729.85     1884.57    200.85 o 
   5   2  16     1093.70     1125.38    196.41 o 
  -4   3  16     2022.70     1921.68    194.29 o 
  -3   3  16     1462.71     1499.74    169.59 o 
  -2   3  16      620.86      577.22    144.69 o 
  -1   3  16      647.14      722.27    142.15 o 
   0   3  16      650.00      864.56    171.62 o 
   1   3  16      120.43      218.75    161.73 o 
   2   3  16      152.26      154.10    160.89 o 
   3   3  16        9.75        9.34    143.15 o 
   4   3  16       43.12       50.95    157.02 o 
   5   3  16      717.55      693.23    186.58 o 
  -3   4  16      358.41      279.29    151.16 o 
  -2   4  16        0.19       16.35    144.59 o 
  -1   4  16       86.82       15.93    125.62 o 
   0   4  16      755.19      587.37    147.42 o 
   1   4  16     1410.35     1498.58    184.23 o 
   2   4  16      532.51      563.29    169.51 o 
   3   4  16      654.43      673.01    173.93 o 
   4   4  16     2863.05     2670.64    193.09 o 
   5   4  16     4339.14     4556.05    244.83 o 
  -3   5  16      252.97      491.61    148.36 o 
  -2   5  16      392.80      441.66    150.28 o 
  -1   5  16      616.57      731.46    135.67 o 
   0   5  16     3039.93     3075.93    185.78 o 
   1   5  16     3488.87     3688.93    193.13 o 
   2   5  16     1156.52     1374.56    186.75 o 
   3   5  16     1774.38     1874.69    195.04 o 
   4   5  16     2786.26     2845.91    194.86 o 
   5   5  16     2362.40     2599.34    215.10 o 
  -3   6  16     1170.22     1313.59    185.82 o 
  -2   6  16     1040.09     1196.00    162.07 o 
  -1   6  16     1132.72     1022.68    153.21 o 
   0   6  16     1485.91     1621.96    153.84 o 
   1   6  16     1196.52     1218.81    160.49 o 
   2   6  16      270.20      321.00    147.83 o 
   3   6  16      188.07      209.30    165.39 o 
   4   6  16        8.38      145.21    188.16 o 
   5   6  16      396.89      292.87    180.50 o 
  -2   7  16      190.07      166.63    152.50 o 
  -1   7  16       51.28       34.18    143.13 o 
   0   7  16      102.44       22.84    166.35 o 
   1   7  16      119.29      134.62    169.85 o 
   2   7  16      117.33      188.24    172.11 o 
   3   7  16      538.00      596.13    203.40 o 
   4   7  16     1436.78     1443.90    275.33 o 
   5   7  16     2959.34     3091.38    268.19 o 
  -1   8  16      379.01      429.43    182.18 o 
   0   8  16      975.71     1085.13    187.01 o 
   1   8  16      750.84     1071.69    187.51 o 
   2   8  16      482.59      691.84    182.04 o 
   3   8  16     1321.44     1225.21    223.45 o 
   4   8  16     2326.40     2485.74    246.76 o 
   0   9  16      735.93      778.62    187.67 o 
   1   9  16     1154.01     1493.25    203.61 o 
   2   9  16     1115.44     1029.47    225.27 o 
   3   9  16      580.84      613.88    218.54 o 
  -1  -1  17     2434.33     2489.93    229.13 o 
   0  -1  17     2071.78     2462.59    249.91 o 
   1  -1  17      504.93      877.23    261.19 o 
  -2   0  17       16.95      -44.01    189.81 o 
  -1   0  17        3.41       34.80    186.75 o 
   0   0  17      254.45      439.13    190.02 o 
   1   0  17      342.86      532.31    188.14 o 
   2   0  17      265.58      353.83    187.77 o 
  -2   1  17      361.77      536.85    196.82 o 
  -1   1  17     2641.29     2911.28    235.41 o 
   0   1  17     4468.27     4965.73    262.38 o 
   1   1  17     1920.40     2234.81    221.34 o 
   2   1  17     1464.75     1469.05    204.53 o 
   3   1  17     3466.36     3884.59    244.40 o 
  -2   2  17     2295.57     2448.82    227.66 o 
  -1   2  17     3015.72     2849.65    254.87 o 
   0   2  17     3492.79     3856.65    268.92 o 
   1   2  17     2126.39     2415.16    240.60 o 
   2   2  17     1370.54     1398.42    220.83 o 
   3   2  17     1109.24     1063.50    214.56 o 
   4   2  17     1098.35     1308.32    177.68 o 
  -2   3  17      295.22      213.16    191.15 o 
  -1   3  17      125.71      264.48    198.86 o 
   0   3  17       16.78       65.74    194.93 o 
   1   3  17       15.66       91.58    198.41 o 
   2   3  17       99.71       32.64    201.44 o 
   3   3  17       79.25      101.93    202.65 o 
   4   3  17      410.87      493.05    206.24 o 
  -2   4  17      311.64      336.30    150.88 o 
  -1   4  17     1599.03     1764.85    182.97 o 
   0   4  17     1794.72     2017.19    202.79 o 
   1   4  17     1266.50     1235.47    189.18 o 
   2   4  17     1516.06     1462.74    194.19 o 
   3   4  17     2990.51     3100.22    218.41 o 
   4   4  17     3774.22     3739.33    233.26 o 
  -2   5  17     2645.99     2877.85    175.22 o 
  -1   5  17     3617.79     3651.46    178.50 o 
   0   5  17     3930.34     4151.90    237.25 o 
   1   5  17     2888.95     3022.10    215.41 o 
   2   5  17     1460.03     1255.00    194.58 o 
   3   5  17     1638.57     1691.44    199.41 o 
   4   5  17     1950.63     2275.14    211.92 o 
  -1   6  17      850.55      948.54    159.85 o 
   0   6  17      607.14      725.61    183.33 o 
   1   6  17      545.78      528.66    206.05 o 
   2   6  17      179.28      197.95    174.22 o 
   3   6  17       35.51       -8.03    172.68 o 
   4   6  17       19.37      208.32    193.20 o 
   0   7  17      598.83      614.84    183.66 o 
   1   7  17      866.26      918.83    189.65 o 
   2   7  17      629.50      683.52    185.20 o 
   3   7  17     1391.75     1442.16    229.96 o 
   1   3  18       99.10      -12.59    202.66 o 
                                                 
